# Supplementary material for: (Diamino­methyl­idene)sulfonium chloride–thio­urea (3/2)
Source: Acta Crystallogr Sect E Struct Rep Online. 2012 Jan 7;68(Pt 2):o257. doi: 10.1107/S1600536811052809 (PMC3274950; doi:10.1107/S1600536811052809)
Supplement: Supplementary file 1 [file e-68-0o257-sup1.cif]

##############################################################################
#                                                                            #
# This CIF contains the data in a paper accepted for publication in          #
# Acta Crystallographica Section E. It conforms to the requirements of       #
# Notes for Authors for Acta Crystallographica Section E, and has been       #
# peer reviewed under the auspices of the IUCr Commission on Journals.       #
#                                                                            #
# Full details of the Crystallographic Information File format               #
# are given in the paper "The Crystallographic Information File (CIF):       #
# a New Standard Archive File for Crystallography" by S. R. Hall, F. H.      #
# Allen and I. D. Brown [Acta Cryst. (1991), A47, 655-685].                  #
#                                                                            #
# The current version of the core CIF dictionary is obtainable from          #
# ftp://ftp.iucr.org/pub/cif_core.dic.                                       #
#                                                                            #
# Software is freely available for graphical display of the structure(s)     #
# in this CIF. For information consult the CIF software page                 #
# http://www.iucr.org/resources/cif/software.                                #
#                                                                            #
# This file may be used for bona fide research purposes within the           #
# scientific community so long as proper attribution is given to the journal # 
# article from which it was obtained.                                        #
#                                                                            #
##############################################################################
data_I
_audit_creation_method     SHELXL-97
_chemical_name_systematic
;
(Diaminomethylidene)sulfonium chloride--thiourea (3/2)
;
_chemical_name_common     ?
_chemical_formula_moiety     '3(C H5 N2 S +), 3(Cl -), 2(C H4 N2 S)'
_chemical_formula_sum     'C5 H23 Cl3 N10 S5'
_chemical_formula_iupac     '3C H5 N2 S +, 3Cl -, 2C H4 N2 S'
_chemical_formula_weight     489.98
_chemical_melting_point     ?
_symmetry_cell_setting     monoclinic
_symmetry_space_group_name_H-M     'P 21/c'
_symmetry_space_group_name_hall     '-P 2ybc'
loop_
    _symmetry_equiv_pos_as_xyz
    'x, y, z'
    '-x, y+1/2, -z+1/2'
    '-x, -y, -z'
    'x, -y-1/2, z-1/2'
_cell_length_a     16.3469(6)
_cell_length_b     8.9579(3)
_cell_length_c     16.1505(5)
_cell_angle_alpha     90.00
_cell_angle_beta     109.105(2)
_cell_angle_gamma     90.00
_cell_volume     2234.72(13)
_cell_formula_units_Z     4
_cell_measurement_reflns_used     257
_cell_measurement_theta_min     1.9
_cell_measurement_theta_max     26.7
_cell_measurement_temperature     100(2)
_cell_special_details     ?
_exptl_crystal_description     prism
_exptl_crystal_colour     colourless
_exptl_crystal_size_max     0.45
_exptl_crystal_size_mid     0.32
_exptl_crystal_size_min     0.29
_exptl_crystal_density_diffrn     1.456
_exptl_crystal_density_meas     ?
_exptl_crystal_density_method     'not measured'
_exptl_crystal_F_000     1016
_exptl_absorpt_coefficient_mu     0.888
_exptl_absorpt_correction_type     none
_exptl_absorpt_process_details     ?
_exptl_absorpt_correction_T_min     ?
_exptl_absorpt_correction_T_max     ?
_exptl_special_details     ?
_diffrn_ambient_temperature     100(2)
_diffrn_radiation_type     MoK\a
_diffrn_radiation_wavelength     0.71073
_diffrn_radiation_source     'fine-focus sealed tube'
_diffrn_radiation_monochromator     graphite
_diffrn_measurement_device_type     'Bruker APEXII CCD detector'
_diffrn_measurement_method     '\w and \f'
_diffrn_detector_area_resol_mean     ?
_diffrn_reflns_number     25994
_diffrn_reflns_av_R_equivalents     0.0356
_diffrn_reflns_av_sigmaI/netI     0.0265
_diffrn_reflns_theta_min     1.32
_diffrn_reflns_theta_max     27.00
_diffrn_reflns_theta_full     27.00
_diffrn_measured_fraction_theta_max     1.000
_diffrn_measured_fraction_theta_full     1.000
_diffrn_reflns_limit_h_min     -19
_diffrn_reflns_limit_h_max     20
_diffrn_reflns_limit_k_min     -11
_diffrn_reflns_limit_k_max     11
_diffrn_reflns_limit_l_min     -20
_diffrn_reflns_limit_l_max     20
_diffrn_standards_number     ?
_diffrn_standards_interval_count     ?
_diffrn_standards_interval_time     ?
_diffrn_standards_decay_%     ?
_refine_special_details
;
Refinement of <i>F</i>^2^ against ALL reflections. The weighted <i>R</i>-factor
<i>wR</i> and goodness of fit <i>S</i> are based on <i>F</i>^2^, conventional
<i>R</i>-factors <i>R</i> are based on <i>F</i>, with <i>F</i> set to zero for
negative <i>F</i>^2^. The threshold expression of <i>F</i>^2^ >
\s(<i>F</i>^2^) is used only for calculating <i>R</i>-factors(gt) <i>etc</i>.
and is not relevant to the choice of reflections for refinement.
<i>R</i>-factors based on <i>F</i>^2^ are statistically about twice as large
as those based on <i>F</i>, and <i>R</i>- factors based on ALL data will be
even larger.
;
_reflns_number_total     4885
_reflns_number_gt     4190
_reflns_threshold_expression     I>2sigma(I)
_refine_ls_structure_factor_coef     Fsqd
_refine_ls_matrix_type     full
_refine_ls_R_factor_all     0.0332
_refine_ls_R_factor_gt     0.0262
_refine_ls_wR_factor_gt     0.0649
_refine_ls_wR_factor_ref     0.0677
_refine_ls_goodness_of_fit_ref     1.061
_refine_ls_restrained_S_all     1.063
_refine_ls_number_reflns     4885
_refine_ls_number_parameters     300
_refine_ls_number_restraints     15
_refine_ls_hydrogen_treatment     refall
_refine_ls_weighting_scheme     calc
_refine_ls_weighting_details
         'calc w=1/[\s^2^(Fo^2^)+(0.0300P)^2^+0.6051P] where P=(Fo^2^+2Fc^2^)/3'
_atom_sites_solution_hydrogens     geom
_atom_sites_solution_primary     direct
_atom_sites_solution_secondary     difmap
_refine_ls_shift/su_max     0.001
_refine_ls_shift/su_mean     0.000
_refine_diff_density_max     0.447
_refine_diff_density_min     -0.392
_refine_ls_extinction_method     none
_refine_ls_extinction_coef     ?
loop_
    _atom_type_symbol
    _atom_type_description
    _atom_type_scat_dispersion_real
    _atom_type_scat_dispersion_imag
    _atom_type_scat_source
    'C' 'C' 0.0033 0.0016
                         'International Tables Vol C Tables 4.2.6.8 and 6.1.1.4'
    'H' 'H' 0.0000 0.0000
                         'International Tables Vol C Tables 4.2.6.8 and 6.1.1.4'
    'N' 'N' 0.0061 0.0033
                         'International Tables Vol C Tables 4.2.6.8 and 6.1.1.4'
    'S' 'S' 0.1246 0.1234
                         'International Tables Vol C Tables 4.2.6.8 and 6.1.1.4'
    'Cl' 'Cl' 0.1484 0.1585
                         'International Tables Vol C Tables 4.2.6.8 and 6.1.1.4'
_computing_data_collection     'APEX2 (Bruker, 2005)'
_computing_cell_refinement     'SAINT (Bruker, 2005)'
_computing_data_reduction     'SAINT (Bruker, 2005)'
_computing_structure_solution     'SHELXS97 (Sheldrick, 2008)'
_computing_structure_refinement     'SHELXL97 (Sheldrick, 2008)'
_computing_molecular_graphics     'PLATON (Spek, 2009)'
_computing_publication_material     'publCIF (Westrip, 2010)'
loop_
    _atom_site_type_symbol
    _atom_site_label
    _atom_site_fract_x
    _atom_site_fract_y
    _atom_site_fract_z
    _atom_site_U_iso_or_equiv
    _atom_site_adp_type
    _atom_site_calc_flag
    _atom_site_refinement_flags
    _atom_site_occupancy
    _atom_site_symmetry_multiplicity
    _atom_site_disorder_assembly
    _atom_site_disorder_group
    C C1 0.38413(9) 0.58264(16) 0.27012(9) 0.0213(3) Uani d . 1 1 . .
    C C2 0.25156(10) 0.52767(18) 0.50586(9) 0.0248(3) Uani d . 1 1 . .
    C C3 0.11263(10) 0.86257(17) 0.22690(10) 0.0243(3) Uani d . 1 1 . .
    C C4 0.07611(10) 0.32825(17) 0.03972(10) 0.0256(3) Uani d . 1 1 . .
    C C5 0.56391(11) 0.66084(17) 0.01498(10) 0.0274(3) Uani d . 1 1 . .
    Cl Cl1 0.36083(2) 0.16969(4) 0.21733(2) 0.02368(9) Uani d . 1 1 . .
    Cl Cl2 0.14816(2) 0.26513(4) 0.30590(2) 0.02530(9) Uani d . 1 1 . .
    Cl Cl3 0.25954(3) 0.95922(5) 0.52321(3) 0.03198(10) Uani d . 1 1 . .
    H H10N 0.1886(13) 1.0337(17) 0.2623(13) 0.049(6) Uiso d D 1 1 . .
    H H11N -0.0063(10) 0.887(2) 0.2194(12) 0.039(5) Uiso d D 1 1 . .
    H H12N 0.0483(13) 1.0283(18) 0.2478(13) 0.047(6) Uiso d D 1 1 . .
    H H13N 0.1429(12) 0.326(2) 0.1616(10) 0.038(5) Uiso d D 1 1 . .
    H H14N 0.1828(11) 0.408(2) 0.1057(12) 0.039(5) Uiso d D 1 1 . .
    H H15N 0.0337(12) 0.357(2) -0.0832(11) 0.045(6) Uiso d D 1 1 . .
    H H16N 0.1202(11) 0.429(2) -0.0372(12) 0.039(5) Uiso d D 1 1 . .
    H H17N 0.6669(11) 0.561(2) 0.0740(13) 0.044(6) Uiso d D 1 1 . .
    H H18N 0.6263(13) 0.628(2) 0.1350(11) 0.045(6) Uiso d D 1 1 . .
    H H19N 0.6042(11) 0.582(2) -0.0693(12) 0.042(6) Uiso d D 1 1 . .
    H H1N 0.2689(14) 0.552(2) 0.2609(13) 0.048(6) Uiso d . 1 1 . .
    H H20N 0.5209(13) 0.667(2) -0.1093(12) 0.035(5) Uiso d . 1 1 . .
    H H2N 0.3116(12) 0.413(2) 0.2562(12) 0.034(5) Uiso d . 1 1 . .
    H H2S 0.1772(14) 0.501(2) 0.3670(14) 0.063(7) Uiso d . 1 1 . .
    H H3N 0.4498(11) 0.418(2) 0.2606(11) 0.028(5) Uiso d . 1 1 . .
    H H4N 0.5001(12) 0.556(2) 0.2727(12) 0.033(5) Uiso d . 1 1 . .
    H H4S -0.0549(15) 0.234(2) -0.0260(15) 0.065(7) Uiso d . 1 1 . .
    H H5N 0.2310(11) 0.331(2) 0.4620(10) 0.033(5) Uiso d D 1 1 . .
    H H5S 0.4337(15) 0.768(2) -0.0474(15) 0.068(7) Uiso d . 1 1 . .
    H H6N 0.2823(13) 0.341(2) 0.5582(11) 0.052(6) Uiso d D 1 1 . .
    H H7N 0.2821(12) 0.7027(17) 0.5739(12) 0.036(5) Uiso d D 1 1 . .
    H H8N 0.3128(12) 0.567(2) 0.6237(10) 0.042(6) Uiso d D 1 1 . .
    H H9N 0.2319(10) 0.890(2) 0.2464(12) 0.038(5) Uiso d D 1 1 . .
    N N1 0.31308(10) 0.50667(17) 0.26422(10) 0.0286(3) Uani d . 1 1 . .
    N N10 0.62646(10) 0.61272(18) 0.08312(9) 0.0349(3) Uani d D 1 1 . .
    N N2 0.45314(10) 0.50807(17) 0.26805(10) 0.0295(3) Uani d . 1 1 . .
    N N3 0.25464(10) 0.38179(17) 0.50862(10) 0.0341(3) Uani d D 1 1 . .
    N N4 0.28862(11) 0.60913(18) 0.57553(10) 0.0362(4) Uani d D 1 1 . .
    N N5 0.18693(10) 0.93523(17) 0.24771(11) 0.0355(3) Uani d D 1 1 . .
    N N6 0.04351(10) 0.93486(16) 0.23118(10) 0.0320(3) Uani d D 1 1 . .
    N N7 0.14216(10) 0.35255(17) 0.11049(9) 0.0307(3) Uani d D 1 1 . .
    N N8 0.07441(10) 0.37960(17) -0.03649(9) 0.0307(3) Uani d D 1 1 . .
    N N9 0.56308(10) 0.63381(18) -0.06456(9) 0.0317(3) Uani d D 1 1 . .
    S S1 0.38657(3) 0.77282(4) 0.28160(3) 0.02625(10) Uani d . 1 1 . .
    S S2 0.19881(3) 0.62081(5) 0.40844(3) 0.03084(11) Uani d . 1 1 . .
    S S3 0.10697(3) 0.67952(4) 0.19506(3) 0.02933(10) Uani d . 1 1 . .
    S S4 -0.00958(3) 0.22533(6) 0.05196(4) 0.04788(14) Uani d . 1 1 . .
    S S5 0.48080(3) 0.76310(6) 0.03389(3) 0.04573(13) Uani d . 1 1 . .
loop_
    _atom_site_aniso_label
    _atom_site_aniso_U_11
    _atom_site_aniso_U_22
    _atom_site_aniso_U_33
    _atom_site_aniso_U_12
    _atom_site_aniso_U_13
    _atom_site_aniso_U_23
    C1 0.0220(8) 0.0232(7) 0.0164(7) 0.0000(6) 0.0031(6) -0.0008(5)
    C2 0.0248(8) 0.0286(8) 0.0211(8) 0.0015(6) 0.0077(6) 0.0016(6)
    C3 0.0261(8) 0.0229(7) 0.0215(7) 0.0010(6) 0.0045(6) 0.0007(6)
    C4 0.0254(8) 0.0247(8) 0.0275(8) -0.0002(6) 0.0099(7) -0.0041(6)
    C5 0.0271(9) 0.0276(8) 0.0276(8) -0.0040(7) 0.0093(7) -0.0006(6)
    Cl1 0.0267(2) 0.02205(18) 0.02225(18) -0.00058(14) 0.00803(15) -0.00263(13)
    Cl2 0.0296(2) 0.02340(18) 0.02352(19) -0.00071(15) 0.00952(16) -0.00253(14)
    Cl3 0.0266(2) 0.0341(2) 0.0364(2) 0.00110(16) 0.01196(17) -0.00136(17)
    N1 0.0235(8) 0.0219(7) 0.0418(8) -0.0027(6) 0.0126(6) -0.0068(6)
    N10 0.0344(9) 0.0496(9) 0.0197(7) 0.0044(7) 0.0076(6) 0.0011(6)
    N2 0.0250(8) 0.0211(7) 0.0433(9) -0.0008(6) 0.0122(6) -0.0021(6)
    N3 0.0438(10) 0.0277(8) 0.0246(8) 0.0012(7) 0.0027(7) 0.0029(6)
    N4 0.0482(10) 0.0320(8) 0.0220(7) -0.0004(7) 0.0027(7) -0.0004(6)
    N5 0.0243(8) 0.0257(7) 0.0560(10) -0.0006(6) 0.0124(7) -0.0089(7)
    N6 0.0255(8) 0.0237(7) 0.0463(9) 0.0012(6) 0.0113(7) -0.0020(6)
    N7 0.0317(8) 0.0394(8) 0.0207(7) -0.0071(7) 0.0082(6) -0.0012(6)
    N8 0.0270(8) 0.0418(8) 0.0218(7) -0.0056(7) 0.0060(6) -0.0018(6)
    N9 0.0287(8) 0.0426(9) 0.0212(7) 0.0079(7) 0.0047(6) 0.0034(6)
    S1 0.0223(2) 0.01955(19) 0.0319(2) -0.00003(15) 0.00212(16) -0.00217(15)
    S2 0.0373(2) 0.0297(2) 0.0220(2) 0.00586(17) 0.00489(17) 0.00139(16)
    S3 0.0255(2) 0.02236(19) 0.0326(2) 0.00159(15) -0.00071(17) -0.00544(16)
    S4 0.0410(3) 0.0524(3) 0.0473(3) -0.0191(2) 0.0104(2) 0.0089(2)
    S5 0.0439(3) 0.0502(3) 0.0446(3) 0.0125(2) 0.0165(2) -0.0067(2)
_geom_special_details
;
All e.s.d.'s (except the e.s.d. in the dihedral angle between two l.s. planes)
are estimated using the full covariance matrix. The cell e.s.d.'s are taken
into account individually in the estimation of e.s.d.'s in distances, angles
and torsion angles; correlations between e.s.d.'s in cell parameters are only
used when they are defined by crystal symmetry. An approximate (isotropic)
treatment of cell e.s.d.'s is used for estimating e.s.d.'s involving l.s.
planes.
;
loop_
    _geom_bond_atom_site_label_1
    _geom_bond_atom_site_label_2
    _geom_bond_site_symmetry_2
    _geom_bond_distance
    _geom_bond_publ_flag
    C1 N1 . 1.322(2) ?
    C1 N2 . 1.321(2) ?
    C2 N4 . 1.311(2) ?
    C2 N3 . 1.308(2) ?
    C3 N6 . 1.324(2) ?
    C3 N5 . 1.321(2) ?
    C4 N7 . 1.308(2) ?
    C4 N8 . 1.306(2) ?
    C5 N10 . 1.306(2) ?
    C5 N9 . 1.303(2) ?
    N1 H1N . 0.81(2) ?
    N1 H2N . 0.84(2) ?
    N10 H18N . 0.850(15) ?
    N10 H17N . 0.857(15) ?
    N2 H4N . 0.861(19) ?
    N2 H3N . 0.811(19) ?
    N3 H6N . 0.862(15) ?
    N3 H5N . 0.855(14) ?
    N4 H7N . 0.844(15) ?
    N4 H8N . 0.841(15) ?
    N5 H10N . 0.911(15) ?
    N5 H9N . 0.847(14) ?
    N6 H11N . 0.884(14) ?
    N6 H12N . 0.875(15) ?
    N7 H14N . 0.851(14) ?
    N7 H13N . 0.855(14) ?
    N8 H16N . 0.873(14) ?
    N8 H15N . 0.851(15) ?
    N9 H19N . 0.840(15) ?
    N9 H20N . 0.87(2) ?
    S1 C1 . 1.7127(15) ?
    S2 H2S . 1.25(2) ?
    S2 C2 . 1.7398(15) ?
    S3 C3 . 1.7120(16) ?
    S4 H4S . 1.24(2) ?
    S4 C4 . 1.7414(16) ?
    S5 H5S . 1.29(2) ?
    S5 C5 . 1.7464(17) ?
loop_
    _geom_angle_atom_site_label_1
    _geom_angle_atom_site_label_2
    _geom_angle_atom_site_label_3
    _geom_angle_site_symmetry_1
    _geom_angle_site_symmetry_3
    _geom_angle
    _geom_angle_publ_flag
    C2 S2 H2S . . 92.4(10) ?
    C5 S5 H5S . . 94.6(10) ?
    C4 S4 H4S . . 94.9(10) ?
    N2 C1 N1 . . 118.37(15) ?
    N2 C1 S1 . . 121.06(12) ?
    N1 C1 S1 . . 120.56(12) ?
    N8 C4 N7 . . 121.45(15) ?
    N8 C4 S4 . . 121.58(13) ?
    N7 C4 S4 . . 116.97(12) ?
    N9 C5 N10 . . 121.48(16) ?
    N9 C5 S5 . . 120.81(13) ?
    N10 C5 S5 . . 117.71(13) ?
    N5 C3 N6 . . 118.38(15) ?
    N5 C3 S3 . . 120.21(12) ?
    N6 C3 S3 . . 121.41(13) ?
    N3 C2 N4 . . 121.66(15) ?
    N3 C2 S2 . . 120.80(12) ?
    N4 C2 S2 . . 117.53(13) ?
    C2 N3 H5N . . 119.8(13) ?
    C2 N3 H6N . . 117.5(14) ?
    H5N N3 H6N . . 123(2) ?
    C2 N4 H8N . . 119.2(14) ?
    C2 N4 H7N . . 120.5(13) ?
    H8N N4 H7N . . 119.7(19) ?
    C1 N2 H3N . . 119.1(13) ?
    C1 N2 H4N . . 119.4(12) ?
    H3N N2 H4N . . 121.4(18) ?
    C3 N5 H9N . . 119.5(13) ?
    C3 N5 H10N . . 119.3(13) ?
    H9N N5 H10N . . 121.2(18) ?
    C4 N7 H13N . . 123.0(13) ?
    C4 N7 H14N . . 117.6(13) ?
    H13N N7 H14N . . 118.9(18) ?
    C1 N1 H2N . . 120.1(12) ?
    C1 N1 H1N . . 119.4(15) ?
    H2N N1 H1N . . 119.9(19) ?
    C5 N9 H20N . . 120.2(12) ?
    C5 N9 H19N . . 116.2(13) ?
    H20N N9 H19N . . 123.6(18) ?
    C3 N6 H12N . . 119.5(14) ?
    C3 N6 H11N . . 119.5(12) ?
    H12N N6 H11N . . 120.9(18) ?
    C5 N10 H17N . . 117.8(13) ?
    C5 N10 H18N . . 121.4(14) ?
    H17N N10 H18N . . 120.7(19) ?
    C4 N8 H15N . . 121.5(14) ?
    C4 N8 H16N . . 115.9(13) ?
    H15N N8 H16N . . 122.2(18) ?
loop_
    _geom_hbond_atom_site_label_D
    _geom_hbond_atom_site_label_H
    _geom_hbond_atom_site_label_A
    _geom_hbond_site_symmetry_A
    _geom_hbond_distance_DH
    _geom_hbond_distance_HA
    _geom_hbond_distance_DA
    _geom_hbond_angle_DHA
    _geom_hbond_publ_flag
    N1 H1N S3 . 0.82(2) 2.76(2) 3.5403(17) 161.9(18) yes
    N1 H2N Cl1 . 0.848(18) 2.474(18) 3.2683(16) 156.2(18) yes
    N10 H17N Cl3 2_645 0.859(19) 2.445(19) 3.2261(17) 151.6(17) yes
    N10 H18N Cl1 2_655 0.850(17) 2.354(17) 3.2019(14) 175(2) yes
    N2 H3N Cl1 . 0.815(18) 2.624(18) 3.3656(16) 152.0(17) yes
    N2 H4N Cl1 2_655 0.86(2) 2.45(2) 3.3060(17) 174.5(17) yes
    N3 H5N Cl2 . 0.856(16) 2.511(16) 3.3333(16) 161.4(16) yes
    N3 H6N Cl1 4_566 0.862(17) 2.470(17) 3.2799(16) 156.8(16) yes
    N4 H7N Cl3 . 0.844(15) 2.427(16) 3.2422(17) 162.6(17) yes
    N4 H8N Cl1 4_566 0.838(16) 2.573(17) 3.3327(16) 151.3(15) yes
    N4 H8N S1 4_576 0.838(16) 2.829(16) 3.3571(16) 122.7(15) yes
    N5 H9N S1 . 0.846(18) 2.622(18) 3.4493(18) 166.1(16) yes
    N5 H10N Cl2 1_565 0.911(16) 2.353(17) 3.2262(16) 160.6(19) yes
    N6 H11N Cl2 2_555 0.884(18) 2.473(18) 3.3555(17) 175.9(14) yes
    N6 H12N Cl2 1_565 0.875(17) 2.654(18) 3.4328(15) 148.9(19) yes
    N7 H13N Cl2 . 0.855(16) 2.368(16) 3.2219(15) 176.9(14) yes
    N7 H14N Cl3 4_575 0.853(19) 2.420(19) 3.2066(17) 153.6(16) yes
    N8 H15N S3 3_565 0.851(18) 2.437(19) 3.2649(16) 164.4(17) yes
    N8 H16N Cl3 4_575 0.873(19) 2.385(19) 3.2036(17) 156.3(16) yes
    N9 H19N Cl3 2_645 0.841(19) 2.375(19) 3.1674(17) 157.4(17) yes
    N9 H20N S1 4_575 0.872(19) 2.38(2) 3.2412(16) 167.7(19) yes
    S2 H2S Cl2 . 1.253(19) 2.315(19) 3.5612(6) 172.9(14) yes
    S4 H4S S3 3_565 1.24(2) 2.69(2) 3.8755(8) 159.2(15) yes
    S5 H5S S1 4_575 1.29(2) 2.64(2) 3.8691(7) 159.3(16) yes
_iucr_refine_instructions_details
;
TITL P21c in P2(1)/c
CELL 0.71073  16.3469   8.9579  16.1505  90.000 109.105  90.000
ZERR   4.00   0.0006   0.0003   0.0005   0.000   0.002   0.000
LATT 1
SYMM -X, 0.5+Y, 0.5-Z
SFAC C  H  N  S  Cl
UNIT 20  92  40  20  12
omit 0 0 2
OMIT 0 54
L.S. 4
ACTA
BOND $H
FMAP 2
PLAN 20
HTAB
DFIX 0.88 0.02 H11N N6  H12N N6  H10N N5  N5 H9N  H7N N4  N4 H8N  N3 H6N  N3 H5N
DFIX 0.88 0.02 N7 H13N  N7 H14N  N8 H16N  N8 H15N  N10 H18N  N10 H17N  N9 H19N
WGHT   0.030000   0.000000
FVAR 0.236880
TEMP 23.000
MOLE 3
S1     4   0.386571   0.772822   0.281599  11.000000   0.022320 =
           0.019550   0.031930  -0.002170   0.002120  -0.000030
MOLE 2
S3     4   0.106974   0.679521   0.195055  11.000000   0.025510 =
           0.022360   0.032630  -0.005440  -0.000710   0.001590
S2     4   0.198806   0.620806   0.408444  11.000000   0.037300 =
           0.029690   0.021980   0.001390   0.004890   0.005860
MOLE 4
S5     4   0.480795   0.763095   0.033890  11.000000   0.043880 =
           0.050210   0.044550  -0.006750   0.016460   0.012520
MOLE 2
S4     4  -0.009580   0.225329   0.051957  11.000000   0.041000 =
           0.052360   0.047310   0.008910   0.010400  -0.019110
MOLE 3
C1     1   0.384130   0.582640   0.270120  11.000000   0.021970 =
           0.023210   0.016380  -0.000790   0.003130   0.000030
MOLE 2
C4     1   0.076109   0.328255   0.039725  11.000000   0.025420 =
           0.024670   0.027470  -0.004100   0.009880  -0.000190
MOLE 4
C5     1   0.563911   0.660837   0.014980  11.000000   0.027140 =
           0.027600   0.027620  -0.000570   0.009330  -0.004030
MOLE 2
C3     1   0.112632   0.862574   0.226904  11.000000   0.026070 =
           0.022950   0.021550   0.000730   0.004510   0.000970
C2     1   0.251555   0.527668   0.505862  11.000000   0.024850 =
           0.028620   0.021140   0.001620   0.007720   0.001540
N3     3   0.254642   0.381789   0.508620  11.000000   0.043780 =
           0.027740   0.024590   0.002910   0.002660   0.001160
N4     3   0.288616   0.609125   0.575530  11.000000   0.048190 =
           0.032030   0.022010  -0.000440   0.002750  -0.000400
MOLE 3
N2     3   0.453135   0.508069   0.268051  11.000000   0.025010 =
           0.021120   0.043270  -0.002080   0.012230  -0.000840
MOLE 2
N5     3   0.186935   0.935233   0.247710  11.000000   0.024280 =
           0.025720   0.055980  -0.008920   0.012420  -0.000640
N7     3   0.142163   0.352546   0.110489  11.000000   0.031680 =
           0.039380   0.020720  -0.001210   0.008200  -0.007140
MOLE 3
N1     3   0.313079   0.506667   0.264222  11.000000   0.023500 =
           0.021940   0.041810  -0.006750   0.012630  -0.002690
MOLE 4
N9     3   0.563082   0.633808  -0.064556  11.000000   0.028680 =
           0.042640   0.021250   0.003400   0.004680   0.007930
MOLE 2
N6     3   0.043510   0.934864   0.231180  11.000000   0.025490 =
           0.023730   0.046340  -0.001980   0.011290   0.001200
MOLE 4
N10    3   0.626457   0.612722   0.083125  11.000000   0.034390 =
           0.049560   0.019710   0.001060   0.007600   0.004400
MOLE 2
N8     3   0.074410   0.379601  -0.036489  11.000000   0.027020 =
           0.041770   0.021810  -0.001840   0.006030  -0.005620
MOLE 1
Cl1    5   0.360832   0.169690   0.217333  11.000000   0.026750 =
           0.022050   0.022250  -0.002630   0.008030  -0.000580
MOLE 2
Cl2    5   0.148158   0.265127   0.305901  11.000000   0.029590 =
           0.023400   0.023520  -0.002530   0.009520  -0.000710
Cl3    5   0.259543   0.959217   0.523205  11.000000   0.026640 =
           0.034100   0.036410  -0.001360   0.011960   0.001100
H3N    2   0.449761   0.418448   0.260647  11.000000   0.027950
H5N    2   0.230995   0.331311   0.461975  11.000000   0.033290
H2N    2   0.311575   0.413371   0.256232  11.000000   0.033510
H9N    2   0.231942   0.889939   0.246378  11.000000   0.038010
H1N    2   0.268913   0.551545   0.260851  11.000000   0.048160
H4N    2   0.500112   0.555859   0.272706  11.000000   0.033230
H12N   2   0.048298   1.028341   0.247809  11.000000   0.046590
H11N   2  -0.006285   0.886979   0.219409  11.000000   0.038860
H10N   2   0.188555   1.033658   0.262349  11.000000   0.048800
H6N    2   0.282266   0.340564   0.558151  11.000000   0.051720
H8N    2   0.312773   0.566531   0.623741  11.000000   0.041630
H7N    2   0.282086   0.702668   0.573911  11.000000   0.035790
H20N   2   0.520870   0.667230  -0.109325  11.000000   0.035340
H13N   2   0.142855   0.326354   0.161613  11.000000   0.038430
H15N   2   0.033697   0.357242  -0.083216  11.000000   0.045040
H14N   2   0.182793   0.407635   0.105723  11.000000   0.038890
H19N   2   0.604169   0.582032  -0.069277  11.000000   0.042160
H16N   2   0.120236   0.428797  -0.037245  11.000000   0.039050
H17N   2   0.666921   0.561417   0.073971  11.000000   0.043580
H18N   2   0.626257   0.628298   0.135003  11.000000   0.045060
H2S    2   0.177198   0.500991   0.366950  11.000000   0.062900
H4S    2  -0.054854   0.234284  -0.026048  11.000000   0.064830
H5S    2   0.433674   0.767958  -0.047386  11.000000   0.068270
HKLF 4
END
HKLF 4
REM  P21c in P2(1)/c
REM R1=  0.0262 for   4190 Fo > 4sig(Fo)  and  0.0332 for all   4885 data
REM    300 parameters refined using     15 restraints
;
data_global
_journal_date_recd_electronic     2011-12-07
_journal_date_accepted     2011-12-07
_journal_name_full     'Acta Crystallographica, Section E'
_journal_year     2012
_journal_volume     68
_journal_issue      2
_journal_page_first     o257
_journal_page_last     o257
_journal_paper_category     QO
_journal_paper_doi     10.1107/S1600536811052809
_journal_coeditor_code     BT5746
_publ_contact_author_name     'Hafid Zouihri'
_publ_contact_author_address
;
Laboratoire Priv\'e de Cristallographie (L.P.C), K\'enitra, Morocco
;
_publ_contact_author_email     hafid.zouihri@gmail.com
_publ_contact_author_fax     '00 00 00 00 00'
_publ_contact_author_phone     '00 00 00 00 00'
_publ_section_title
;
(Diaminomethylidene)sulfonium chloride--thiourea (3/2)
;
loop_
    _publ_author_name
    _publ_author_footnote
    _publ_author_address
    'Zouihri, Hafid' .
;
Laboratoire Priv\'e de Cristallographie (L.P.C), K\'enitra, Morocco.
;
