# Supplementary material for: (Diamino­methyl­idene)sulfonium chloride–thio­urea (3/2)
Source: Acta Crystallogr Sect E Struct Rep Online. 2012 Jan 7;68(Pt 2):o257. doi: 10.1107/S1600536811052809 (PMC3274950; doi:10.1107/S1600536811052809)
Supplement: Supplementary file 2 [file e-68-0o257-Isup2.hkl]

# 
# h,k,l, Fc-squared, Fo-squared, sigma(Fo-squared) and status flag 
# 
data_I
_shelx_title ' P21c in P2(1)/c' 
_shelx_refln_list_code          4 
_shelx_F_calc_maximum      411.64 
_exptl_crystal_F_000      1016.00 
_reflns_d_resolution_high  0.7829 
 
loop_ 
 _symmetry_equiv_pos_as_xyz 
 'x, y, z' 
 '-x, y+1/2, -z+1/2' 
 '-x, -y, -z' 
 'x, -y-1/2, z-1/2' 
 
_cell_length_a    16.3469 
_cell_length_b     8.9579 
_cell_length_c    16.1505 
_cell_angle_alpha  90.000 
_cell_angle_beta  109.105 
_cell_angle_gamma  90.000 
 
_shelx_F_squared_multiplier     1.000 
 
loop_ 
 _refln_index_h 
 _refln_index_k 
 _refln_index_l 
 _refln_F_squared_calc 
 _refln_F_squared_meas 
 _refln_F_squared_sigma 
 _refln_observed_status 
   1   0   0        5.92        0.00      0.28 o 
   2   0   0       97.38       86.07      9.29 o 
   3   0   0      468.74      454.19     10.44 o 
   4   0   0     1756.38     1955.85     44.04 o 
   5   0   0      640.09      634.05     25.44 o 
   6   0   0       13.96       13.94      3.88 o 
   7   0   0       70.81       69.75      7.50 o 
   8   0   0    12849.62    13112.70    334.51 o 
   9   0   0      797.28      747.98     27.97 o 
  10   0   0        0.28        8.73      5.85 o 
  11   0   0     5518.79     5409.64    147.04 o 
  12   0   0      483.85      511.68     29.41 o 
  13   0   0       57.21       54.80     10.71 o 
  14   0   0       79.79       88.64     12.88 o 
  15   0   0      203.01      198.58     19.91 o 
  16   0   0     1776.88     1942.15    135.09 o 
  17   0   0     1406.83     1352.01    130.37 o 
  18   0   0      159.45      164.86     24.59 o 
  19   0   0      886.13      867.02    104.26 o 
   1   1   0       88.23       22.80      5.54 o 
   2   1   0       29.71        7.60      2.75 o 
   3   1   0      553.14      566.50     13.98 o 
   4   1   0        0.87        0.00      1.56 o 
   5   1   0     7742.15     8271.66    149.51 o 
   6   1   0      401.09      422.57     12.73 o 
   7   1   0      407.73      452.97     11.38 o 
   8   1   0      674.71      679.76     15.76 o 
   9   1   0     1328.47     1340.05     29.20 o 
  10   1   0       65.06       60.61      6.84 o 
  11   1   0    22277.44    21920.21    393.37 o 
  12   1   0      340.00      332.28     12.43 o 
  13   1   0     6386.66     6448.80    111.68 o 
  14   1   0     1048.30     1039.00     30.13 o 
  15   1   0     1962.33     2006.91     49.04 o 
  16   1   0        7.05       13.99      9.14 o 
  17   1   0      315.14      294.27     17.78 o 
  18   1   0        0.07        0.00      7.99 o 
  19   1   0     1068.91     1095.51     69.65 o 
   0   2   0    15985.43    18489.47    243.02 o 
   1   2   0      731.21      704.55     10.59 o 
   2   2   0    29159.64    29530.58    382.49 o 
   3   2   0     1406.33     1483.92     38.75 o 
   4   2   0    15540.58    16703.40    348.78 o 
   5   2   0      639.30      639.90     13.53 o 
   6   2   0     7279.88     7709.97    129.42 o 
   7   2   0        9.82        3.77      3.90 o 
   8   2   0     9278.96     9946.95    163.64 o 
   9   2   0       16.72       18.60      4.24 o 
  10   2   0     1777.69     1843.78     39.49 o 
  11   2   0        8.21        8.48      4.55 o 
  12   2   0       94.15      115.99      9.84 o 
  13   2   0     2140.69     2210.03     51.52 o 
  14   2   0     1652.98     1641.06     62.89 o 
  15   2   0      125.40      111.63     11.66 o 
  16   2   0      490.60      525.65     26.31 o 
  17   2   0       13.49       12.84     14.61 o 
  18   2   0      205.24      224.38     24.24 o 
  19   2   0       27.14        8.18     10.81 o 
   1   3   0     5808.51     6372.21     66.59 o 
   2   3   0    11306.76    11582.19    136.01 o 
   3   3   0    14702.26    15065.93    197.19 o 
   4   3   0      368.78      402.74     13.58 o 
   5   3   0      964.62      974.83     29.13 o 
   6   3   0      127.91      113.71      9.77 o 
   7   3   0      432.92      481.99     13.36 o 
   8   3   0     1496.30     1639.15     31.91 o 
   9   3   0      339.71      309.62     10.26 o 
  10   3   0      105.43       96.80      6.47 o 
  11   3   0     2476.56     2669.67     50.99 o 
  12   3   0      354.99      355.63     15.77 o 
  13   3   0      975.75     1004.28     29.62 o 
  14   3   0      678.82      672.30     23.73 o 
  15   3   0       34.30       35.87      8.62 o 
  16   3   0       69.91       75.62     11.90 o 
  17   3   0       21.21       17.82      9.71 o 
  18   3   0      222.99      224.28     21.87 o 
  19   3   0     1726.21     1783.35     55.19 o 
   0   4   0      122.97      137.73     11.37 o 
   1   4   0      927.07     1000.17     12.96 o 
   2   4   0     3292.32     3305.49     42.27 o 
   3   4   0        0.17        0.00      1.51 o 
   4   4   0     2861.43     2827.88     46.56 o 
   5   4   0      132.77      129.85      6.07 o 
   6   4   0     2897.02     3109.96     75.72 o 
   7   4   0     3652.70     3645.66    107.17 o 
   8   4   0     3694.97     3466.91     85.25 o 
   9   4   0     1191.68     1158.22     28.87 o 
  10   4   0      305.65      320.65     10.28 o 
  11   4   0      848.23      838.42     24.40 o 
  12   4   0      867.73      876.53     32.59 o 
  13   4   0     2987.48     2989.79     74.65 o 
  14   4   0      690.77      690.74     26.73 o 
  15   4   0      407.90      377.07     20.18 o 
  16   4   0      104.08      117.53     13.11 o 
  17   4   0      233.72      258.51     28.92 o 
  18   4   0       55.63       35.64     23.35 o 
   1   5   0     4767.55     5224.91     63.33 o 
   2   5   0    13683.07    13729.29    146.80 o 
   3   5   0      759.77      792.20     12.77 o 
   4   5   0      239.56      215.80      6.54 o 
   5   5   0     5466.77     5827.73     98.99 o 
   6   5   0     2393.18     2452.30     45.33 o 
   7   5   0       93.85       79.97     10.81 o 
   8   5   0      129.75      133.78     13.64 o 
   9   5   0     4250.99     3974.75    120.35 o 
  10   5   0     3099.79     3002.95     97.22 o 
  11   5   0       71.65       65.37     14.02 o 
  12   5   0      103.41      172.58     35.11 o 
  13   5   0      294.83      314.67     85.28 o 
  14   5   0       25.28       13.46     12.84 o 
  15   5   0      159.55      152.06     22.81 o 
  16   5   0      123.06      159.59     28.16 o 
  17   5   0     1407.19     1491.58     66.96 o 
   0   6   0      166.88      203.87     21.67 o 
   1   6   0       11.04       11.64      3.44 o 
   2   6   0      205.75      172.80      5.86 o 
   3   6   0      407.28      449.34     11.13 o 
   4   6   0     1416.56     1510.86     30.48 o 
   5   6   0     2568.97     2596.19     38.93 o 
   6   6   0     1691.70     1732.46     34.91 o 
   7   6   0      389.38      384.53     11.77 o 
   8   6   0      170.12      178.73     23.78 o 
   9   6   0     4476.41     4198.67    128.14 o 
  10   6   0      200.60      168.48     21.41 o 
  11   6   0      938.97      909.91     45.42 o 
  12   6   0        1.10        0.00     10.52 o 
  13   6   0     1006.80     1040.33     50.85 o 
  14   6   0       67.59       81.08     19.09 o 
  15   6   0      927.87      869.57     74.32 o 
  16   6   0       44.46       34.93     17.05 o 
   1   7   0      179.70      175.13      7.86 o 
   2   7   0     4031.72     3879.83     50.00 o 
   3   7   0      449.61      455.46     13.49 o 
   4   7   0      355.45      332.97     11.82 o 
   5   7   0      317.61      299.70     10.74 o 
   6   7   0     4468.41     4513.78     74.09 o 
   7   7   0     2197.17     2159.89     42.67 o 
   8   7   0      429.72      421.83     16.44 o 
   9   7   0      124.97       90.23     27.45 o 
  10   7   0      438.53      374.02     49.54 o 
  11   7   0     1859.30     1884.73     74.03 o 
  12   7   0        5.86       12.88     12.61 o 
  13   7   0      452.62      431.22     52.84 o 
  14   7   0       14.21        5.10     19.07 o 
  15   7   0      492.29      502.35     64.87 o 
   0   8   0     1247.52     1301.33     35.28 o 
   1   8   0      293.25      255.63     11.13 o 
   2   8   0       10.05        7.98      5.01 o 
   3   8   0     1050.26     1070.00     20.05 o 
   4   8   0      332.74      339.19     11.92 o 
   5   8   0      328.81      338.29     12.07 o 
   6   8   0      605.61      591.50     16.98 o 
   7   8   0      320.86      321.23     12.77 o 
   8   8   0      252.88      230.06     10.56 o 
   9   8   0       93.22       78.39      8.57 o 
  10   8   0       12.41       14.42     12.87 o 
  11   8   0      336.78      371.56     33.72 o 
  12   8   0       84.02       82.33     37.16 o 
  13   8   0      824.69      823.40     50.43 o 
  14   8   0       93.27       97.64     22.80 o 
   1   9   0       35.95       39.90      7.70 o 
   2   9   0      703.98      700.83     25.81 o 
   3   9   0      710.06      681.50     20.61 o 
   4   9   0        0.52        0.00      4.28 o 
   5   9   0      791.03      737.27     18.99 o 
   6   9   0      191.57      171.40     11.42 o 
   7   9   0        9.13       10.55      6.07 o 
   8   9   0      141.80      129.97     11.07 o 
   9   9   0       70.07       47.91      8.73 o 
  10   9   0      146.62      140.97     13.14 o 
  11   9   0      104.06      113.00     11.76 o 
  12   9   0       32.52        9.99     15.10 o 
   0  10   0      585.20      560.58     98.02 o 
   1  10   0        1.18        0.00      7.15 o 
   2  10   0        1.18       10.00      7.63 o 
   3  10   0      121.41      112.09     12.48 o 
   4  10   0        3.53        2.02      8.18 o 
   5  10   0        4.57        0.00      7.46 o 
   6  10   0        0.00        5.11      5.14 o 
   7  10   0       25.95       39.17     12.97 o 
   8  10   0      256.41      259.13     15.81 o 
   9  10   0      146.54      169.80     13.39 o 
   1  11   0      543.45      536.69     27.08 o 
   2  11   0       17.80       23.30     10.41 o 
   3  11   0       41.14       50.03     12.04 o 
   4  11   0       76.99       71.04     11.35 o 
   5  11   0      198.64      201.11     16.35 o 
 -19   1   1       32.07       36.22     12.34 o 
 -18   1   1       21.33        4.62      8.37 o 
 -17   1   1      418.72      432.90     24.36 o 
 -16   1   1      956.33      951.92     30.46 o 
 -15   1   1       54.30       59.31     10.39 o 
 -14   1   1        7.99       12.86      6.49 o 
 -13   1   1      113.88      122.47      8.55 o 
 -12   1   1      112.57      125.50      8.31 o 
 -11   1   1      271.32      258.81     10.70 o 
 -10   1   1      295.59      252.90      9.73 o 
  -9   1   1     1171.62     1159.10     22.17 o 
  -8   1   1       22.00        6.60      2.82 o 
  -7   1   1      363.12      335.43      8.65 o 
  -6   1   1    20350.85    21768.36    470.83 o 
  -5   1   1      226.86      213.54      6.68 o 
  -4   1   1     8510.42     8203.75    160.95 o 
  -3   1   1       14.05        6.87      1.14 o 
  -2   1   1     2604.31     2435.44     34.76 o 
  -1   1   1      122.51       67.75      4.15 o 
   0   1   1     1075.99     1050.06     28.84 o 
   1   1   1      841.64      763.13     11.58 o 
   2   1   1     1940.54     1619.01     23.77 o 
   3   1   1      183.94      188.99      5.28 o 
   4   1   1       28.13       24.87      2.45 o 
   5   1   1     2483.77     2629.56     51.00 o 
   6   1   1      202.31      237.51     12.79 o 
   7   1   1      184.90      183.41      7.08 o 
   8   1   1      881.63      840.23     18.70 o 
   9   1   1      111.34      100.30      6.87 o 
  10   1   1     3227.98     3131.01     63.10 o 
  11   1   1       13.27       26.99      5.34 o 
  12   1   1      778.10      755.65     40.26 o 
  13   1   1      113.40      134.17     15.72 o 
  14   1   1      114.16      130.15     12.94 o 
  15   1   1       95.39      102.41     11.37 o 
  16   1   1      262.92      279.79     21.25 o 
  17   1   1       89.23       96.49     16.15 o 
  18   1   1      113.44      138.46     14.71 o 
  19   1   1       31.28       62.34     14.28 o 
 -19   2   1      684.39      639.28     35.20 o 
 -18   2   1       26.19       29.50     10.62 o 
 -17   2   1      675.95      718.00     44.63 o 
 -16   2   1      319.12      343.54     15.96 o 
 -15   2   1        1.81        0.00      6.38 o 
 -14   2   1      130.31      135.88     11.61 o 
 -13   2   1     2704.60     2918.49     64.08 o 
 -12   2   1      228.71      248.25     12.99 o 
 -11   2   1     4342.46     4343.79     77.32 o 
 -10   2   1      134.97      134.35     12.82 o 
  -9   2   1      670.30      734.21     17.71 o 
  -8   2   1      606.80      658.53     15.92 o 
  -7   2   1      104.35      127.95      5.90 o 
  -6   2   1      354.14      327.32      8.77 o 
  -5   2   1      521.30      574.67     12.33 o 
  -4   2   1     7683.51     7770.49    146.86 o 
  -3   2   1    17675.68    18217.61    271.32 o 
  -2   2   1        0.11        0.00      1.21 o 
  -1   2   1      949.21      829.77      9.58 o 
   0   2   1     1603.02     1761.30     18.53 o 
   1   2   1    10671.99    10154.81    117.94 o 
   2   2   1     1080.92     1085.85     18.95 o 
   3   2   1     1225.24     1162.01     23.93 o 
   4   2   1       13.44       10.91      5.29 o 
   5   2   1       76.68       92.48      4.63 o 
   6   2   1      631.64      633.97     17.70 o 
   7   2   1    14702.98    14946.70    268.80 o 
   8   2   1     1930.24     2082.88     47.93 o 
   9   2   1     6047.69     5978.94    113.35 o 
  10   2   1      337.47      334.98     18.65 o 
  11   2   1      818.46      875.64     27.94 o 
  12   2   1       45.96       44.49      7.71 o 
  13   2   1      195.00      213.88     13.55 o 
  14   2   1        3.94        0.00      6.08 o 
  15   2   1      771.51      707.43     35.52 o 
  16   2   1       74.22       83.35     13.22 o 
  17   2   1       81.83       68.05     15.45 o 
  18   2   1      112.80      124.81     41.52 o 
  19   2   1      132.62      138.63     18.77 o 
 -19   3   1      188.11      202.81     17.80 o 
 -18   3   1        0.02        0.00      7.98 o 
 -17   3   1      237.79      214.33     14.78 o 
 -16   3   1        0.02        0.00      7.80 o 
 -15   3   1      353.82      363.75     18.10 o 
 -14   3   1      428.50      429.11     18.71 o 
 -13   3   1     1604.93     1634.52     41.24 o 
 -12   3   1        4.37        5.36      5.48 o 
 -11   3   1       70.33       64.98      6.01 o 
 -10   3   1      570.06      521.93     15.62 o 
  -9   3   1      438.10      433.16     17.21 o 
  -8   3   1      879.46      877.30     20.13 o 
  -7   3   1        2.91        3.96      2.15 o 
  -6   3   1     5187.36     5151.63    204.96 o 
  -5   3   1       96.12       95.06      7.26 o 
  -4   3   1    14929.05    15678.48    217.53 o 
  -3   3   1      666.79      667.02     11.93 o 
  -2   3   1    57156.81    59139.38    650.00 o 
  -1   3   1      664.71      686.35      8.41 o 
   0   3   1      132.77      115.25      2.69 o 
   1   3   1      450.46      475.23      7.29 o 
   2   3   1     7612.91     8004.59    106.04 o 
   3   3   1      299.14      335.06      8.54 o 
   4   3   1     3520.21     3673.70     91.68 o 
   5   3   1     1608.19     1644.84     30.81 o 
   6   3   1        5.58       27.88      2.69 o 
   7   3   1        0.12        0.00      2.32 o 
   8   3   1     2112.47     2315.38     43.31 o 
   9   3   1     2263.95     2338.11     44.49 o 
  10   3   1     2152.36     2165.74     43.70 o 
  11   3   1      477.56      489.11     18.17 o 
  12   3   1      115.25      109.68      9.91 o 
  13   3   1        6.72       10.41      6.65 o 
  14   3   1      281.88      285.15     16.77 o 
  15   3   1      756.07      718.92     29.17 o 
  16   3   1       16.15       19.65     14.35 o 
  17   3   1      191.34      196.58     20.34 o 
  18   3   1      224.95      303.24     35.20 o 
 -18   4   1      176.93      203.09     34.46 o 
 -17   4   1     2436.53     2382.68     56.44 o 
 -16   4   1      221.83      248.79     19.58 o 
 -15   4   1      483.75      471.38     27.18 o 
 -14   4   1       90.34       69.96     14.22 o 
 -13   4   1     1019.26      962.45     34.16 o 
 -12   4   1       12.97       11.00      5.68 o 
 -11   4   1      126.71      134.98      7.00 o 
 -10   4   1        9.04        7.79      3.16 o 
  -9   4   1     3643.40     3632.73     89.54 o 
  -8   4   1       82.25       60.11      9.40 o 
  -7   4   1     1027.19     1060.42     40.83 o 
  -6   4   1       92.70       88.30      9.78 o 
  -5   4   1     1603.15     1522.91     28.53 o 
  -4   4   1      199.22      201.80      7.19 o 
  -3   4   1       65.63       84.19      3.29 o 
  -2   4   1       74.81       74.91      2.71 o 
  -1   4   1     2262.38     2358.25     25.56 o 
   0   4   1     1187.87     1180.73     13.81 o 
   1   4   1     1265.84     1449.61     17.63 o 
   2   4   1       90.25      105.07      4.36 o 
   3   4   1     2089.71     2014.59     29.86 o 
   4   4   1       22.18       17.98      2.91 o 
   5   4   1     4955.48     4752.13     84.81 o 
   6   4   1      836.00      874.60     28.48 o 
   7   4   1     1011.10     1067.77     29.32 o 
   8   4   1      200.81      216.17     11.22 o 
   9   4   1      849.27      832.71     19.29 o 
  10   4   1      105.80      105.32      6.27 o 
  11   4   1     3373.66     3237.62     69.36 o 
  12   4   1      110.61      109.67      9.30 o 
  13   4   1     3253.23     2946.97     74.49 o 
  14   4   1      105.32       98.76     15.83 o 
  15   4   1     1256.11     1168.09     38.47 o 
  16   4   1      350.20      362.19     20.78 o 
  17   4   1      245.32      242.48     28.20 o 
  18   4   1        0.08       19.96     20.67 o 
 -18   5   1       16.65       11.35     10.65 o 
 -17   5   1      420.80      391.54     34.78 o 
 -16   5   1      196.81      207.93     26.41 o 
 -15   5   1        9.75       35.87     14.31 o 
 -14   5   1      260.42      235.41     26.52 o 
 -13   5   1      114.64       98.45     18.19 o 
 -12   5   1      169.54      150.76     19.97 o 
 -11   5   1       19.54       16.85      9.27 o 
 -10   5   1     1717.62     1783.82     65.51 o 
  -9   5   1      129.26      158.53     14.92 o 
  -8   5   1      723.23      703.23     27.68 o 
  -7   5   1       76.85       88.08      6.16 o 
  -6   5   1    13092.67    13714.99    224.06 o 
  -5   5   1       79.12       81.86      6.59 o 
  -4   5   1      599.33      616.55     17.46 o 
  -3   5   1      161.56      155.24      6.65 o 
  -2   5   1      101.31      116.25      4.37 o 
  -1   5   1      328.29      346.46      7.57 o 
   0   5   1        0.37        8.92      2.71 o 
   1   5   1       46.32       51.76      4.31 o 
   2   5   1    17216.00    17848.16    208.56 o 
   3   5   1      763.64      761.33     15.16 o 
   4   5   1      727.45      749.58     17.35 o 
   5   5   1      581.26      596.06     14.96 o 
   6   5   1     1702.49     1704.29     33.34 o 
   7   5   1      426.88      443.85     22.09 o 
   8   5   1      427.30      383.81     41.19 o 
   9   5   1        0.47        0.00      5.53 o 
  10   5   1      458.43      495.92     25.26 o 
  11   5   1      157.91      159.84     25.66 o 
  12   5   1      447.88      411.87     30.87 o 
  13   5   1     1352.17     1312.70     57.40 o 
  14   5   1      495.06      497.85     35.41 o 
  15   5   1       36.10       22.56     14.46 o 
  16   5   1       24.86       11.71     14.81 o 
  17   5   1        7.83       23.57     17.20 o 
 -17   6   1      362.33      327.42     34.40 o 
 -16   6   1      323.61      401.78     36.54 o 
 -15   6   1        3.01        0.00     13.23 o 
 -14   6   1       98.70      123.23     21.69 o 
 -13   6   1        4.98        0.00     15.68 o 
 -12   6   1       23.85        6.89     11.86 o 
 -11   6   1      267.39      294.91     28.43 o 
 -10   6   1      139.19      184.59     21.72 o 
  -9   6   1     3495.92     3582.25    122.89 o 
  -8   6   1       14.27        7.00      8.41 o 
  -7   6   1     1467.22     1462.26     28.11 o 
  -6   6   1      321.48      299.38     10.64 o 
  -5   6   1     2425.48     2387.98     41.14 o 
  -4   6   1     1103.72     1076.36     21.57 o 
  -3   6   1      227.11      204.08      6.72 o 
  -2   6   1        2.63        7.78      2.55 o 
  -1   6   1     2400.71     2275.50     35.55 o 
   0   6   1      472.47      410.93     10.95 o 
   1   6   1     4978.44     4790.22     56.82 o 
   2   6   1      572.34      549.75     10.65 o 
   3   6   1       74.40       82.31      4.17 o 
   4   6   1        5.93        7.71      3.32 o 
   5   6   1     2433.65     2430.43     41.53 o 
   6   6   1       82.69       82.70      4.76 o 
   7   6   1       42.74       33.54      4.36 o 
   8   6   1      158.77      147.98     21.02 o 
   9   6   1      871.04      800.63     40.51 o 
  10   6   1      167.95      158.38     20.76 o 
  11   6   1       88.08       68.38     16.05 o 
  12   6   1      787.82      730.52     41.71 o 
  13   6   1     1169.90     1137.84     79.66 o 
  14   6   1       99.55      108.02     21.67 o 
  15   6   1      499.47      478.02     38.16 o 
  16   6   1      238.60      232.87     29.94 o 
 -15   7   1      734.42      693.71     46.29 o 
 -14   7   1      345.23      318.64     32.94 o 
 -13   7   1      325.41      325.12     31.38 o 
 -12   7   1       41.84       27.53     14.08 o 
 -11   7   1      334.08      326.50     29.82 o 
 -10   7   1       31.79       40.83     11.90 o 
  -9   7   1      320.72      327.94     21.40 o 
  -8   7   1       68.45       51.28      5.17 o 
  -7   7   1     1408.93     1386.30     30.02 o 
  -6   7   1     1747.72     1743.96     33.36 o 
  -5   7   1      304.33      300.99     11.41 o 
  -4   7   1       60.87       57.29      5.59 o 
  -3   7   1        5.58        4.81      3.03 o 
  -2   7   1      883.36      870.52     16.81 o 
  -1   7   1      375.38      385.44     11.34 o 
   0   7   1      391.47      444.34     15.07 o 
   1   7   1       11.77       13.95      4.06 o 
   2   7   1     4760.01     4621.79     61.62 o 
   3   7   1        3.31        3.39      4.20 o 
   4   7   1      299.55      280.44     10.31 o 
   5   7   1      741.56      714.11     18.99 o 
   6   7   1        8.96       12.67      6.77 o 
   7   7   1       41.00       30.62      5.44 o 
   8   7   1       20.35       18.79      5.90 o 
   9   7   1      829.28      847.53     43.65 o 
  10   7   1       46.47       34.19     23.61 o 
  11   7   1      448.53      431.34     33.77 o 
  12   7   1      556.69      596.21     59.44 o 
  13   7   1       53.51       60.71     18.03 o 
  14   7   1      534.63      545.15     41.07 o 
  15   7   1      356.24      319.15     79.13 o 
 -14   8   1      115.81       69.85     21.03 o 
 -13   8   1       20.18       18.92     17.47 o 
 -12   8   1      773.05      711.64     90.71 o 
 -11   8   1       87.30       67.64     17.80 o 
 -10   8   1       10.13       10.36      6.28 o 
  -9   8   1      779.19      815.28     31.69 o 
  -8   8   1      671.93      684.78     19.09 o 
  -7   8   1       57.48       47.95      6.73 o 
  -6   8   1        0.01        0.00      4.48 o 
  -5   8   1       71.37       70.24      6.72 o 
  -4   8   1     2682.76     2693.48     43.28 o 
  -3   8   1      729.87      695.64     20.65 o 
  -2   8   1        0.31        6.93      4.93 o 
  -1   8   1      995.25     1004.73     29.49 o 
   0   8   1     2867.07     3063.49     48.07 o 
   1   8   1       95.79       92.67     11.02 o 
   2   8   1      179.26      172.30     10.75 o 
   3   8   1      107.25       98.90      6.00 o 
   4   8   1      636.94      619.64     17.44 o 
   5   8   1      236.32      272.81     10.96 o 
   6   8   1       33.33       35.44      6.07 o 
   7   8   1       60.46       57.03      6.44 o 
   8   8   1      403.54      406.59     18.06 o 
   9   8   1       23.01       27.82      6.75 o 
  10   8   1      487.74      398.54     33.00 o 
  11   8   1      354.00      343.00     32.26 o 
  12   8   1        4.51        2.72     14.28 o 
  13   8   1      461.24      516.37     40.95 o 
 -12   9   1       17.04       14.80     16.27 o 
 -11   9   1      941.75      919.57     33.57 o 
 -10   9   1       11.90        7.78      8.04 o 
  -9   9   1       96.27      123.70     11.20 o 
  -8   9   1       99.97       70.19     10.34 o 
  -7   9   1     1023.14     1016.05     29.52 o 
  -6   9   1       18.41       19.56      6.12 o 
  -5   9   1      136.51      151.91      9.81 o 
  -4   9   1     1773.51     1712.47     37.21 o 
  -3   9   1       23.58       23.97      9.55 o 
  -2   9   1      124.42      121.06     10.32 o 
  -1   9   1        0.02        3.20      7.45 o 
   0   9   1     2519.42     2370.32     53.09 o 
   1   9   1      992.06      958.05     28.35 o 
   2   9   1       16.93       10.86      6.32 o 
   3   9   1      932.83      956.33     25.12 o 
   4   9   1      451.71      445.01     12.86 o 
   5   9   1      357.28      334.96     12.69 o 
   6   9   1      117.74      150.57     11.67 o 
   7   9   1     3750.14     3671.31     65.60 o 
   8   9   1       16.34       22.02      7.88 o 
   9   9   1      413.08      383.89     18.39 o 
  10   9   1      151.50      155.64     15.22 o 
  11   9   1      213.53      184.61     14.12 o 
  -9  10   1        3.15        0.11      8.24 o 
  -8  10   1     3838.89     3865.63     78.15 o 
  -7  10   1      208.05      261.61     12.66 o 
  -6  10   1      176.64      196.33      9.02 o 
  -5  10   1       13.80       17.16      8.60 o 
  -4  10   1     3027.92     3038.59     74.99 o 
  -3  10   1        7.03        0.00      8.16 o 
  -2  10   1        5.04       16.60      8.79 o 
  -1  10   1      357.46      367.38     22.82 o 
   0  10   1     1876.69     1992.73     54.54 o 
   1  10   1       42.22       28.87      9.13 o 
   2  10   1       80.67      121.81     12.31 o 
   3  10   1       94.98      113.09     12.15 o 
   4  10   1     4089.78     4196.13     94.31 o 
   5  10   1       42.18       37.83     11.68 o 
   6  10   1        7.32       12.34      5.69 o 
   7  10   1       88.42      111.59     16.60 o 
   8  10   1      755.42      751.45     25.63 o 
   9  10   1      180.67      166.73     13.44 o 
  -5  11   1       61.16       59.11     16.59 o 
  -4  11   1       62.83       86.46     13.69 o 
  -3  11   1      115.28      103.65     14.56 o 
  -2  11   1       39.47       58.87     12.23 o 
  -1  11   1      348.08      357.94     22.70 o 
   0  11   1       56.83       65.42     12.99 o 
   1  11   1       94.59      115.94     16.03 o 
   2  11   1      406.56      406.91     24.05 o 
   3  11   1     1163.96     1213.57     40.99 o 
   4  11   1       36.11        9.11      9.29 o 
   5  11   1       89.45       66.92     12.46 o 
 -20   0   2       32.82       23.96     30.03 o 
 -19   0   2        8.48        0.00     11.73 o 
 -18   0   2      680.36      718.60     38.82 o 
 -17   0   2      128.24      105.16     17.79 o 
 -16   0   2      866.37      909.03     41.43 o 
 -15   0   2     2319.60     2366.87    152.02 o 
 -14   0   2      130.23      125.59     11.88 o 
 -13   0   2      107.29      124.85     11.35 o 
 -12   0   2    12816.15    12893.98    275.10 o 
 -11   0   2       66.50       47.98      7.57 o 
 -10   0   2      186.15      186.50     11.12 o 
  -9   0   2      809.55      837.06     24.93 o 
  -8   0   2     1113.32     1076.31     29.25 o 
  -7   0   2       66.43       71.24      9.82 o 
  -6   0   2    39714.16    41305.17    734.40 o 
  -5   0   2      138.06      129.84     10.39 o 
  -4   0   2   169446.27   170266.58   4503.02 o 
  -3   0   2        2.86        0.00      2.62 o 
  -2   0   2        0.28        1.63      1.08 o 
  -1   0   2        3.32        0.00      0.64 o 
   1   0   2       36.40       30.97      2.32 o 
   2   0   2       12.09        0.23      2.52 o 
   3   0   2      628.72      672.65     27.99 o 
   4   0   2    50292.16    54409.48   1106.24 o 
   5   0   2     5008.62     5265.45    137.86 o 
   6   0   2     1238.65     1118.53     65.14 o 
   7   0   2     4413.96     4436.68    119.52 o 
   8   0   2      481.22      482.48     21.12 o 
   9   0   2      229.28      235.07     16.93 o 
  10   0   2       80.85      105.45     14.52 o 
  11   0   2     1327.97     1314.04     45.52 o 
  12   0   2     3336.88     3367.21     98.20 o 
  13   0   2      949.39      926.74     37.15 o 
  14   0   2     1716.54     1621.94     83.58 o 
  15   0   2     2236.74     2072.12    102.30 o 
  16   0   2     3956.69     3948.55    171.98 o 
  17   0   2       22.83       42.42     19.07 o 
  18   0   2      515.57      540.53     35.69 o 
 -20   1   2      361.77      345.57     23.74 o 
 -19   1   2     1515.46     1525.60     53.79 o 
 -18   1   2       56.74       58.93     10.82 o 
 -17   1   2      966.39     1021.62     52.76 o 
 -16   1   2      195.62      236.28     15.17 o 
 -15   1   2     8466.75     8562.87    148.37 o 
 -14   1   2        0.25        8.06      5.19 o 
 -13   1   2        4.18       10.24      4.34 o 
 -12   1   2      145.11      148.85      8.00 o 
 -11   1   2       58.59       60.73      5.48 o 
 -10   1   2       68.07       67.97      6.76 o 
  -9   1   2    10936.96    11393.12    223.54 o 
  -8   1   2       92.25      107.06      5.43 o 
  -7   1   2     8919.19     9257.08    137.54 o 
  -6   1   2        0.00        0.00      2.87 o 
  -5   1   2     6933.48     6964.04     90.26 o 
  -4   1   2        0.04        0.00      1.36 o 
  -3   1   2     2599.45     2382.22     29.99 o 
  -2   1   2       30.20        8.07      1.34 o 
  -1   1   2      520.51      501.13      5.68 o 
   0   1   2      182.60      141.64      2.14 o 
   1   1   2       45.15       10.84      1.21 o 
   2   1   2      148.14      151.31      5.62 o 
   3   1   2    20669.70    22488.26    356.28 o 
   4   1   2     2049.37     2147.41     37.38 o 
   5   1   2    21342.68    23044.62    366.04 o 
   6   1   2     1132.81     1132.02     23.51 o 
   7   1   2    12942.88    12570.15    202.85 o 
   8   1   2      271.51      283.38     14.92 o 
   9   1   2     4419.04     4177.24     81.21 o 
  10   1   2      654.87      641.67     18.81 o 
  11   1   2     1459.52     1539.39     36.02 o 
  12   1   2        2.54        0.00      4.55 o 
  13   1   2      128.75      156.45     13.75 o 
  14   1   2      749.05      697.83     30.23 o 
  15   1   2     2175.23     2050.87     71.46 o 
  16   1   2      652.51      653.95     39.09 o 
  17   1   2     1281.24     1360.99     60.92 o 
  18   1   2       15.45       16.19     12.92 o 
 -19   2   2      127.84      127.05     21.51 o 
 -18   2   2        5.10        6.20     14.50 o 
 -17   2   2      777.34      784.98     27.52 o 
 -16   2   2      948.24      980.09     37.86 o 
 -15   2   2       21.97       12.10      6.49 o 
 -14   2   2        2.91        1.22      5.28 o 
 -13   2   2       61.03       56.91      8.51 o 
 -12   2   2      196.99      189.75     11.58 o 
 -11   2   2       42.20       38.59      5.60 o 
 -10   2   2     1317.97     1340.99     28.35 o 
  -9   2   2      693.16      688.45     19.55 o 
  -8   2   2    28866.29    29762.53    475.77 o 
  -7   2   2       12.96       10.92      2.81 o 
  -6   2   2     4797.79     5090.81     78.28 o 
  -5   2   2        5.72        2.59      2.18 o 
  -4   2   2    22616.81    23387.83    346.80 o 
  -3   2   2      259.20      271.09      6.79 o 
  -2   2   2    25555.15    26104.64    272.69 o 
  -1   2   2      867.78      877.10      9.16 o 
   0   2   2      147.06      301.30      5.65 o 
   1   2   2        0.67        5.44      1.60 o 
   2   2   2    26623.05    28014.85    452.15 o 
   3   2   2      865.92      959.45     18.90 o 
   4   2   2    13476.02    13935.08    203.42 o 
   5   2   2      120.78      122.70      7.19 o 
   6   2   2     9648.01    10077.91    163.14 o 
   7   2   2      113.28      113.98      5.20 o 
   8   2   2      697.97      815.95     17.95 o 
   9   2   2     3668.85     3584.43     62.88 o 
  10   2   2     2321.58     2320.21     43.54 o 
  11   2   2      469.88      473.97     15.03 o 
  12   2   2      120.80      127.90     12.08 o 
  13   2   2       41.22       59.27     13.63 o 
  14   2   2      737.02      796.86     34.99 o 
  15   2   2       45.14       36.34     12.48 o 
  16   2   2      883.37      903.11     42.01 o 
  17   2   2      616.23      525.59     32.38 o 
  18   2   2        7.78       27.18     12.84 o 
 -19   3   2       12.14       11.10     10.37 o 
 -18   3   2      226.38      262.43     18.43 o 
 -17   3   2      589.02      550.00     25.05 o 
 -16   3   2       13.84        7.23      6.84 o 
 -15   3   2     1153.87     1280.79     31.63 o 
 -14   3   2       12.41       15.20      7.06 o 
 -13   3   2      174.58      196.64     12.51 o 
 -12   3   2      180.86      189.48     11.50 o 
 -11   3   2      373.69      353.65     12.15 o 
 -10   3   2      381.11      352.67     14.59 o 
  -9   3   2     1164.40     1103.59     25.63 o 
  -8   3   2      749.09      771.32     23.61 o 
  -7   3   2     7786.24     8103.22    149.15 o 
  -6   3   2     2319.65     2175.88     39.31 o 
  -5   3   2       66.85       90.78      5.21 o 
  -4   3   2        0.01        0.00      2.41 o 
  -3   3   2    42769.83    42739.89    470.89 o 
  -2   3   2     7348.52     7501.16     74.75 o 
  -1   3   2      271.45      248.27      5.02 o 
   0   3   2      133.29      143.46      4.33 o 
   1   3   2      407.46      409.18      6.93 o 
   2   3   2     1388.30     1582.25     23.54 o 
   3   3   2     2631.67     2795.35     45.37 o 
   4   3   2     1214.82     1266.48     24.80 o 
   5   3   2      132.28      173.88      8.46 o 
   6   3   2       83.35      114.70      5.47 o 
   7   3   2     4755.78     4789.03     80.78 o 
   8   3   2      742.89      684.99     18.55 o 
   9   3   2     1777.89     1726.34     37.56 o 
  10   3   2        0.87        0.00      3.63 o 
  11   3   2      496.32      522.89     28.91 o 
  12   3   2      524.39      524.83     19.89 o 
  13   3   2      165.94      168.23     12.45 o 
  14   3   2      249.65      246.57     15.34 o 
  15   3   2     1518.07     1583.52     54.89 o 
  16   3   2      485.16      468.69     33.35 o 
  17   3   2       29.51       27.35     11.97 o 
  18   3   2      110.04      149.49     19.78 o 
 -19   4   2      262.38      280.21     25.71 o 
 -18   4   2      150.69      191.43     21.85 o 
 -17   4   2     1967.77     1994.98     49.33 o 
 -16   4   2       82.32      103.00     10.15 o 
 -15   4   2      246.26      258.97     13.40 o 
 -14   4   2     1895.34     1860.67     72.61 o 
 -13   4   2     1413.07     1280.66     34.41 o 
 -12   4   2     1154.41     1153.37     37.08 o 
 -11   4   2     1629.05     1591.97     32.77 o 
 -10   4   2      203.86      209.55      9.85 o 
  -9   4   2       69.44       63.35      5.39 o 
  -8   4   2      229.94      277.98      8.86 o 
  -7   4   2      149.99      163.92      7.42 o 
  -6   4   2     5120.31     5184.23     74.19 o 
  -5   4   2       27.89       30.97      3.14 o 
  -4   4   2     3163.47     3083.62     38.71 o 
  -3   4   2      468.59      498.97      7.70 o 
  -2   4   2     1112.75     1095.33     15.96 o 
  -1   4   2        9.58        6.81      1.76 o 
   0   4   2     1968.39     2188.13     24.70 o 
   1   4   2     1029.93     1162.58     16.09 o 
   2   4   2     1769.34     1763.55     23.91 o 
   3   4   2     3792.16     3686.67     51.61 o 
   4   4   2     6836.11     6888.26    106.80 o 
   5   4   2     3069.33     3036.60     54.17 o 
   6   4   2      592.02      578.66     18.62 o 
   7   4   2     1047.19     1060.47     24.70 o 
   8   4   2    10652.22    10895.77    200.63 o 
   9   4   2     2970.29     2812.12     52.59 o 
  10   4   2      737.15      722.56     22.14 o 
  11   4   2       28.88       16.35     11.01 o 
  12   4   2      103.25      115.70     12.09 o 
  13   4   2     1727.03     1580.94     38.21 o 
  14   4   2      451.64      473.99     18.19 o 
  15   4   2        8.36       13.07      6.55 o 
  16   4   2        0.02        6.89      6.80 o 
  17   4   2      455.07      431.10     35.72 o 
 -18   5   2       65.19      106.28     14.70 o 
 -17   5   2      682.43      728.89     36.42 o 
 -16   5   2      226.37      261.57     19.71 o 
 -15   5   2       70.45       24.04     19.51 o 
 -14   5   2     1224.18     1150.11     53.12 o 
 -13   5   2     2190.81     2198.71     78.54 o 
 -12   5   2       13.64        3.92     10.00 o 
 -11   5   2      485.08      467.94     24.94 o 
 -10   5   2     3068.37     3188.70    101.18 o 
  -9   5   2     2679.27     2709.11     71.71 o 
  -8   5   2      208.75      207.75      7.57 o 
  -7   5   2      242.51      283.79      8.64 o 
  -6   5   2    16925.84    16821.75    232.51 o 
  -5   5   2     5460.25     5619.25     68.55 o 
  -4   5   2        4.81        2.93      2.41 o 
  -3   5   2     2124.63     2009.08     27.10 o 
  -2   5   2    12180.86    12093.91    136.02 o 
  -1   5   2     1671.97     1743.36     24.49 o 
   0   5   2     1956.93     1824.96     23.46 o 
   1   5   2      585.81      656.30     10.35 o 
   2   5   2     1732.25     1874.63     27.32 o 
   3   5   2     3550.77     3494.97     46.91 o 
   4   5   2        9.03       12.63      3.12 o 
   5   5   2     4294.08     4483.06     70.70 o 
   6   5   2     5303.49     5340.59    102.09 o 
   7   5   2      312.67      319.90     12.99 o 
   8   5   2       47.56       50.67      4.39 o 
   9   5   2      333.18      341.36     11.55 o 
  10   5   2      317.38      312.36     13.29 o 
  11   5   2     1666.57     1595.47     44.36 o 
  12   5   2       18.35        9.69      7.54 o 
  13   5   2     1017.18      998.76     32.49 o 
  14   5   2      207.07      207.17     25.57 o 
  15   5   2      789.22      788.72     45.35 o 
  16   5   2       29.64       34.98     16.05 o 
 -17   6   2      851.92      971.55     37.79 o 
 -16   6   2      124.42      128.16     12.89 o 
 -15   6   2      488.75      498.02     50.79 o 
 -14   6   2      270.74      253.32     28.16 o 
 -13   6   2      385.67      305.72     28.82 o 
 -12   6   2      347.36      299.69     52.22 o 
 -11   6   2      831.28      733.48     39.29 o 
 -10   6   2      134.35      124.73     18.71 o 
  -9   6   2      913.02      915.34     29.74 o 
  -8   6   2      128.20      123.63      6.47 o 
  -7   6   2       11.33       15.07      2.86 o 
  -6   6   2      272.51      262.15     10.91 o 
  -5   6   2       50.85       38.18      4.06 o 
  -4   6   2      192.69      215.90      8.63 o 
  -3   6   2      440.72      433.61     11.42 o 
  -2   6   2       29.66       52.60      4.50 o 
  -1   6   2     3716.32     3738.37     58.44 o 
   0   6   2      655.17      610.15     13.50 o 
   1   6   2      640.39      592.63     10.96 o 
   2   6   2     1949.04     1911.00     28.65 o 
   3   6   2     3352.81     3401.07     44.07 o 
   4   6   2      180.57      197.23      8.59 o 
   5   6   2     7182.39     7040.07    109.03 o 
   6   6   2     1030.21     1013.54     24.16 o 
   7   6   2     2325.80     2363.69     52.77 o 
   8   6   2      650.91      619.82     21.72 o 
   9   6   2     3782.18     3756.93    118.26 o 
  10   6   2      203.52      199.95     23.28 o 
  11   6   2     1150.51     1140.41     52.36 o 
  12   6   2        4.17       15.04     12.94 o 
  13   6   2      698.00      655.75     41.83 o 
  14   6   2      120.58      115.81     21.91 o 
  15   6   2      174.42      224.38     31.54 o 
  16   6   2        1.66        0.46     14.30 o 
 -16   7   2        5.24       17.56     16.23 o 
 -15   7   2      735.64      858.43     51.60 o 
 -14   7   2      629.12      686.49     44.99 o 
 -13   7   2      279.76      233.65     27.91 o 
 -12   7   2      208.21      193.17     24.72 o 
 -11   7   2     1564.73     1611.64     81.00 o 
 -10   7   2     4113.87     4093.09    104.19 o 
  -9   7   2       59.25       75.27      7.39 o 
  -8   7   2      234.20      232.02     12.57 o 
  -7   7   2     2637.37     2518.25     45.22 o 
  -6   7   2     5046.83     5104.65     77.38 o 
  -5   7   2      251.34      235.82     10.16 o 
  -4   7   2       19.78       16.07      4.31 o 
  -3   7   2      562.77      568.97     15.13 o 
  -2   7   2     3805.24     3636.50     54.42 o 
  -1   7   2        9.53       14.24      3.93 o 
   0   7   2       64.47       57.97      5.83 o 
   1   7   2     1383.08     1316.83     35.03 o 
   2   7   2     6066.23     5773.65     81.29 o 
   3   7   2     1496.27     1511.85     29.66 o 
   4   7   2      963.05      915.72     20.14 o 
   5   7   2      335.35      305.63     10.78 o 
   6   7   2      619.47      563.23     17.95 o 
   7   7   2     2861.04     2771.73     58.70 o 
   8   7   2       17.73       16.28      4.70 o 
   9   7   2     2541.93     2470.08     64.45 o 
  10   7   2        2.15       13.56     19.87 o 
  11   7   2      308.03      336.79     30.92 o 
  12   7   2       23.07       23.37     15.28 o 
  13   7   2      825.85      891.53    117.80 o 
  14   7   2      733.02      752.66     48.75 o 
 -14   8   2       15.57        5.37     14.81 o 
 -13   8   2      692.04      644.20     44.03 o 
 -12   8   2      581.63      597.33     42.01 o 
 -11   8   2       52.41       27.42     15.05 o 
 -10   8   2      199.70      179.02     21.86 o 
  -9   8   2       88.81      102.84     10.01 o 
  -8   8   2       55.53       51.12      6.76 o 
  -7   8   2     1017.89     1016.04     25.38 o 
  -6   8   2      275.27      270.20     11.55 o 
  -5   8   2      381.68      362.68     16.18 o 
  -4   8   2       77.59       57.04      6.06 o 
  -3   8   2      148.14      121.97     13.24 o 
  -2   8   2      171.36      182.35     10.85 o 
  -1   8   2     1143.78     1212.97     27.95 o 
   0   8   2      941.39      935.77     21.85 o 
   1   8   2     2107.46     2023.37     40.63 o 
   2   8   2     1287.40     1237.07     28.32 o 
   3   8   2      147.40      143.89      7.21 o 
   4   8   2        0.78        5.25      4.67 o 
   5   8   2      189.95      193.97     10.66 o 
   6   8   2      518.25      534.47     16.28 o 
   7   8   2     1415.83     1360.10     29.31 o 
   8   8   2       16.80       20.86      7.64 o 
   9   8   2       42.96       42.15      8.26 o 
  10   8   2      141.30      124.32     11.22 o 
  11   8   2      846.49      865.00     30.65 o 
  12   8   2        1.52        7.89     23.52 o 
  13   8   2      784.31      861.65     52.29 o 
 -12   9   2       87.59       35.46     17.48 o 
 -11   9   2       15.24       11.86     15.15 o 
 -10   9   2       76.28       74.92     18.97 o 
  -9   9   2     1050.68     1015.73     72.82 o 
  -8   9   2        0.32        0.00      6.68 o 
  -7   9   2       47.40       51.98      9.45 o 
  -6   9   2      127.13      131.65     10.27 o 
  -5   9   2      208.30      202.37     13.70 o 
  -4   9   2       29.33       26.75      7.97 o 
  -3   9   2       86.94       75.20     10.51 o 
  -2   9   2      556.86      550.32     21.42 o 
  -1   9   2      865.74      853.63     26.78 o 
   0   9   2       27.66       30.42      8.36 o 
   1   9   2      272.46      271.33     15.24 o 
   2   9   2      552.82      550.09     18.67 o 
   3   9   2       44.80       36.82      7.43 o 
   4   9   2        0.24        0.00      4.10 o 
   5   9   2        9.24       16.74      5.33 o 
   6   9   2        5.22        2.68      6.27 o 
   7   9   2        1.04        0.00      5.97 o 
   8   9   2      147.47      144.70     14.72 o 
   9   9   2       20.19        0.37      8.06 o 
  10   9   2      418.45      420.53     21.53 o 
  11   9   2        4.29        2.47      8.90 o 
 -10  10   2       84.54       75.89     14.46 o 
  -9  10   2       79.13       49.58     12.25 o 
  -8  10   2       91.39       81.00     15.66 o 
  -7  10   2       68.19       63.67     10.77 o 
  -6  10   2      109.23      117.96      9.49 o 
  -5  10   2       72.89       81.01     12.73 o 
  -4  10   2      278.99      307.09     20.14 o 
  -3  10   2        8.89        0.00      7.76 o 
  -2  10   2       14.41       27.82      9.69 o 
  -1  10   2      157.70      148.25     15.12 o 
   0  10   2       23.73       25.05     10.20 o 
   1  10   2      322.67      317.87     17.66 o 
   2  10   2       92.19       90.59     11.29 o 
   3  10   2        1.09        0.00      7.55 o 
   4  10   2      557.33      591.86     23.17 o 
   5  10   2      279.67      297.24     13.47 o 
   6  10   2      380.57      364.45     13.55 o 
   7  10   2        9.85       16.68      6.96 o 
   8  10   2       18.66       12.43      8.47 o 
  -5  11   2      436.75      462.97     44.04 o 
  -4  11   2        5.79        0.00     10.98 o 
  -3  11   2      655.42      685.04     37.38 o 
  -2  11   2      104.27       72.02     13.33 o 
  -1  11   2       45.73       59.58     12.96 o 
   0  11   2       35.86       55.92     12.48 o 
   1  11   2       39.44       29.67     11.22 o 
   2  11   2      194.65      208.63     21.63 o 
   3  11   2       73.68       74.35     26.04 o 
   4  11   2       54.99       67.17     11.58 o 
 -20   1   3       17.89        7.38     12.37 o 
 -19   1   3       66.36       74.66     12.53 o 
 -18   1   3      257.38      256.45     16.98 o 
 -17   1   3        0.02        0.00      6.89 o 
 -16   1   3      156.63      184.24     12.17 o 
 -15   1   3      141.17      143.42     10.94 o 
 -14   1   3      848.70      856.29     23.33 o 
 -13   1   3      207.96      218.72      9.69 o 
 -12   1   3     1580.45     1579.39     30.39 o 
 -11   1   3      147.11      152.28      7.61 o 
 -10   1   3     1240.77     1265.37     24.49 o 
  -9   1   3      115.46      115.63      8.63 o 
  -8   1   3      371.43      397.86     10.31 o 
  -7   1   3       61.50       63.39      3.65 o 
  -6   1   3     4056.17     3881.36     52.10 o 
  -5   1   3       12.29       16.13      2.24 o 
  -4   1   3     4456.96     4208.15     56.14 o 
  -3   1   3        0.87        0.09      1.33 o 
  -2   1   3     9070.18     8084.98     85.55 o 
  -1   1   3      350.43      360.09      4.74 o 
   0   1   3     5220.34     5175.70     55.92 o 
   1   1   3     3998.46     4098.44     51.22 o 
   2   1   3     7423.74     7500.68    121.35 o 
   3   1   3     1979.25     2075.85     36.60 o 
   4   1   3     4305.50     4192.54     71.00 o 
   5   1   3        6.82        5.82      2.65 o 
   6   1   3     6694.88     6706.43    110.90 o 
   7   1   3      290.35      303.76     11.22 o 
   8   1   3      320.70      354.19     26.11 o 
   9   1   3      384.40      388.41     14.00 o 
  10   1   3      602.39      595.79     20.22 o 
  11   1   3      457.11      483.72     16.99 o 
  12   1   3      804.86      759.26     22.88 o 
  13   1   3        0.30        0.00      6.74 o 
  14   1   3     1442.41     1410.65     43.61 o 
  15   1   3       69.62       41.17     13.02 o 
  16   1   3       28.11       25.79     12.15 o 
  17   1   3      613.36      587.66     35.52 o 
  18   1   3       17.50        0.00     10.96 o 
 -20   2   3       28.55       33.36     12.37 o 
 -19   2   3       85.31       77.80     13.48 o 
 -18   2   3        4.46        6.67     11.11 o 
 -17   2   3      174.14      224.74     20.71 o 
 -16   2   3       15.11        8.44      6.51 o 
 -15   2   3     2655.41     2616.51     53.41 o 
 -14   2   3        3.81       10.02      5.59 o 
 -13   2   3      461.69      481.72     16.33 o 
 -12   2   3       78.13      103.69      9.15 o 
 -11   2   3       73.21       60.69      4.38 o 
 -10   2   3      931.03      893.94     16.73 o 
  -9   2   3      613.60      659.41     13.08 o 
  -8   2   3     4694.28     4814.00     92.79 o 
  -7   2   3      755.60      683.16     11.98 o 
  -6   2   3       29.20       31.28      2.86 o 
  -5   2   3     3476.76     3514.75     50.92 o 
  -4   2   3     5388.00     5530.41     69.03 o 
  -3   2   3     8033.32     8038.06     80.00 o 
  -2   2   3      810.56      760.14      9.53 o 
  -1   2   3     7084.19     7191.38     66.65 o 
   0   2   3      920.49      869.99     10.82 o 
   1   2   3     4507.10     4399.98     56.15 o 
   2   2   3      449.24      453.45      9.49 o 
   3   2   3    17503.39    17657.73    387.54 o 
   4   2   3      879.36      944.73     26.65 o 
   5   2   3     8641.08     8670.95    246.20 o 
   6   2   3      124.31      135.56      6.35 o 
   7   2   3      394.16      456.34     20.35 o 
   8   2   3       90.28       96.84      9.31 o 
   9   2   3       87.76       87.59     11.38 o 
  10   2   3      967.03      824.25     25.90 o 
  11   2   3       66.12       46.44      8.78 o 
  12   2   3      208.05      220.49     15.55 o 
  13   2   3        5.75        9.48      7.48 o 
  14   2   3     1252.14     1267.70     41.03 o 
  15   2   3      427.78      440.76     23.08 o 
  16   2   3      873.92      908.11     42.43 o 
  17   2   3      129.29      143.33     19.99 o 
  18   2   3       13.16       11.76     18.53 o 
 -19   3   3      496.78      465.91     32.57 o 
 -18   3   3      184.41      166.35     15.31 o 
 -17   3   3      456.74      496.50     21.00 o 
 -16   3   3      123.90      117.10     10.75 o 
 -15   3   3      106.85       71.62      8.47 o 
 -14   3   3     3579.82     3571.39     68.04 o 
 -13   3   3      402.30      377.71     14.07 o 
 -12   3   3       14.91       12.02      4.79 o 
 -11   3   3       60.62       57.66      6.06 o 
 -10   3   3      912.68      883.08     18.60 o 
  -9   3   3        0.44        8.79      3.34 o 
  -8   3   3     6587.21     6729.88    103.78 o 
  -7   3   3       18.07       19.01      3.12 o 
  -6   3   3     2199.32     1854.22     34.53 o 
  -5   3   3        0.00        0.00      1.93 o 
  -4   3   3     6122.10     6290.25     79.94 o 
  -3   3   3     2260.95     2300.90     25.64 o 
  -2   3   3     1873.30     1946.31     20.47 o 
  -1   3   3      749.06      689.51      8.74 o 
   0   3   3     1697.38     1731.56     19.89 o 
   1   3   3     5514.09     5625.25     64.68 o 
   2   3   3     4609.93     4862.89     65.46 o 
   3   3   3      381.90      435.11     10.00 o 
   4   3   3        2.57        8.27      2.25 o 
   5   3   3     4270.73     4277.24     74.59 o 
   6   3   3      230.22      235.52     13.32 o 
   7   3   3     2817.32     2902.96     61.48 o 
   8   3   3      304.19      262.57     11.26 o 
   9   3   3       46.30       56.41      7.94 o 
  10   3   3     1032.29     1024.28     26.75 o 
  11   3   3      101.87       95.72      8.35 o 
  12   3   3       60.69       49.67      9.28 o 
  13   3   3     1479.63     1506.47     61.43 o 
  14   3   3      779.30      766.28     39.50 o 
  15   3   3       95.14       99.28     13.19 o 
  16   3   3      140.03      131.32     12.25 o 
  17   3   3      123.46      122.50     18.29 o 
 -19   4   3       95.49       82.67     21.30 o 
 -18   4   3       11.47        3.74      7.97 o 
 -17   4   3       37.96       43.44      9.36 o 
 -16   4   3       10.23        9.24      6.83 o 
 -15   4   3      126.22      119.96      9.90 o 
 -14   4   3        0.33        0.00      5.27 o 
 -13   4   3     3386.25     3237.32     61.73 o 
 -12   4   3      886.17      949.84     27.31 o 
 -11   4   3      183.62      193.98      8.91 o 
 -10   4   3       92.78       92.06      7.64 o 
  -9   4   3      884.65      853.65     19.58 o 
  -8   4   3        2.32        0.00      2.42 o 
  -7   4   3      116.57      129.35      7.86 o 
  -6   4   3        0.99        1.60      3.48 o 
  -5   4   3     1161.38     1000.57     19.20 o 
  -4   4   3      948.86      953.90     14.36 o 
  -3   4   3     4138.91     4478.96     51.91 o 
  -2   4   3      314.79      329.30      7.42 o 
  -1   4   3     4450.69     4268.52     42.39 o 
   0   4   3     2761.22     2715.35     31.61 o 
   1   4   3     9599.50    10073.05    113.47 o 
   2   4   3      405.96      373.61     10.05 o 
   3   4   3      756.94      768.70     13.42 o 
   4   4   3        0.09        0.38      2.33 o 
   5   4   3      648.72      634.75     14.66 o 
   6   4   3      134.22      138.71      7.40 o 
   7   4   3     6480.99     6536.94    123.22 o 
   8   4   3      161.83      170.67     10.92 o 
   9   4   3      890.95      861.59     25.31 o 
  10   4   3     1586.81     1524.21     38.33 o 
  11   4   3      621.60      617.50     21.32 o 
  12   4   3      555.15      511.20     23.00 o 
  13   4   3     1070.19      988.28     33.79 o 
  14   4   3        1.76        2.71      7.17 o 
  15   4   3      505.61      511.33     35.88 o 
  16   4   3        7.48        0.72      8.41 o 
  17   4   3      129.67      180.53     37.07 o 
 -18   5   3      143.72      156.69     23.83 o 
 -17   5   3        5.13        0.00      8.96 o 
 -16   5   3        1.30        0.00      8.01 o 
 -15   5   3      129.48      105.01     11.55 o 
 -14   5   3     1783.84     1758.78     41.19 o 
 -13   5   3        8.42        8.90      4.68 o 
 -12   5   3       62.65       53.35     13.33 o 
 -11   5   3       34.05       27.69      5.32 o 
 -10   5   3     8240.35     7911.25    147.97 o 
  -9   5   3      304.29      304.28      9.61 o 
  -8   5   3       53.05       70.65      4.80 o 
  -7   5   3     1400.30     1359.21     20.62 o 
  -6   5   3     2625.59     2600.35     35.82 o 
  -5   5   3      222.60      227.27      7.04 o 
  -4   5   3     2276.61     2261.07     35.73 o 
  -3   5   3      440.15      407.36      9.87 o 
  -2   5   3    13381.64    13421.64    158.23 o 
  -1   5   3      696.41      661.07     11.88 o 
   0   5   3      473.07      421.44      8.12 o 
   1   5   3      201.62      211.70      5.81 o 
   2   5   3      748.86      708.00     13.22 o 
   3   5   3      256.29      250.17      6.10 o 
   4   5   3     1248.10     1311.67     24.71 o 
   5   5   3      223.40      219.54      7.77 o 
   6   5   3      994.34     1099.89     25.71 o 
   7   5   3     3169.28     3041.84     74.42 o 
   8   5   3     1512.36     1458.04     36.04 o 
   9   5   3     1682.92     1651.85     52.93 o 
  10   5   3      228.41      229.39     15.41 o 
  11   5   3        2.41        3.80      7.76 o 
  12   5   3      193.55      175.62     12.54 o 
  13   5   3       43.38       40.49     15.83 o 
  14   5   3        4.03        1.10     13.38 o 
  15   5   3       33.79       32.21     16.18 o 
  16   5   3       89.25       63.31     31.28 o 
 -17   6   3       87.35       81.24     12.47 o 
 -16   6   3        4.73       18.60      8.65 o 
 -15   6   3      151.17      129.34     11.80 o 
 -14   6   3       59.28       73.83      8.76 o 
 -13   6   3      811.06      862.08     45.24 o 
 -12   6   3        2.26        8.24     11.77 o 
 -11   6   3      721.18      738.64     39.69 o 
 -10   6   3      187.94      178.89     12.89 o 
  -9   6   3       57.03       64.44     13.45 o 
  -8   6   3      568.50      538.89     11.98 o 
  -7   6   3     2320.74     2237.35     32.25 o 
  -6   6   3        0.59        0.00      3.02 o 
  -5   6   3      353.61      325.71      9.03 o 
  -4   6   3      134.33      136.29      7.38 o 
  -3   6   3     4301.68     4062.62     58.58 o 
  -2   6   3      877.04      841.05     16.24 o 
  -1   6   3      353.57      395.38     10.01 o 
   0   6   3       98.04       85.78      5.51 o 
   1   6   3      461.91      440.71      9.61 o 
   2   6   3       15.01       14.99      3.93 o 
   3   6   3       22.86       25.24      3.34 o 
   4   6   3      360.82      356.57     12.67 o 
   5   6   3     2549.23     2488.62     47.86 o 
   6   6   3        1.09        3.25      4.22 o 
   7   6   3     3173.75     3197.49     59.82 o 
   8   6   3      833.50      799.42     21.49 o 
   9   6   3     1053.65     1019.86     31.91 o 
  10   6   3      572.44      596.83     33.99 o 
  11   6   3      762.85      650.15     39.89 o 
  12   6   3      547.60      482.87     52.13 o 
  13   6   3      330.65      319.38     31.13 o 
  14   6   3       78.92       59.44     24.59 o 
  15   6   3        3.46        1.13     14.79 o 
 -16   7   3        1.89       14.58      7.82 o 
 -15   7   3      367.30      326.50     38.41 o 
 -14   7   3      124.36      154.06     25.33 o 
 -13   7   3      239.80      218.59     26.75 o 
 -12   7   3        0.28        0.00     17.91 o 
 -11   7   3       52.51       37.15     14.04 o 
 -10   7   3     1317.53     1190.24     26.80 o 
  -9   7   3      291.78      290.98     11.20 o 
  -8   7   3      251.27      272.59     15.71 o 
  -7   7   3      440.96      417.16     13.26 o 
  -6   7   3      136.67      149.96     10.97 o 
  -5   7   3      124.04      121.26      8.46 o 
  -4   7   3      236.31      231.21      9.90 o 
  -3   7   3      151.49      158.13      7.07 o 
  -2   7   3     3515.72     3438.84     55.64 o 
  -1   7   3      268.07      296.96      9.95 o 
   0   7   3      440.63      432.57     12.05 o 
   1   7   3      754.94      795.80     14.52 o 
   2   7   3       65.72       75.79      5.67 o 
   3   7   3      520.23      524.33     14.41 o 
   4   7   3      289.75      287.07     12.12 o 
   5   7   3      897.43      880.82     41.99 o 
   6   7   3      211.32      208.91     10.44 o 
   7   7   3      181.34      158.39      9.48 o 
   8   7   3      290.72      289.90     12.29 o 
   9   7   3       15.94       16.61      6.62 o 
  10   7   3      400.78      380.07     18.15 o 
  11   7   3      445.06      448.35     20.26 o 
  12   7   3       68.95       69.26      9.94 o 
  13   7   3      303.71      294.95     31.91 o 
  14   7   3      131.26      106.71     23.17 o 
 -14   8   3       13.50       12.58     17.55 o 
 -13   8   3      935.02      934.86     57.47 o 
 -12   8   3      906.22      868.92     39.30 o 
 -11   8   3      333.46      302.16     16.95 o 
 -10   8   3       62.22       42.04      9.93 o 
  -9   8   3      486.59      495.97     19.66 o 
  -8   8   3     2033.21     1969.19     47.50 o 
  -7   8   3       18.88       37.57      7.70 o 
  -6   8   3       58.88       56.93      7.45 o 
  -5   8   3      991.42     1030.61     24.99 o 
  -4   8   3     2337.48     2301.60     41.06 o 
  -3   8   3       75.96       77.47      8.44 o 
  -2   8   3      387.94      377.84     14.73 o 
  -1   8   3      399.38      431.51     12.78 o 
   0   8   3     2637.84     2763.40     47.56 o 
   1   8   3       83.77       81.87      8.17 o 
   2   8   3       14.82       17.33      3.84 o 
   3   8   3      544.99      519.84     13.38 o 
   4   8   3      686.65      669.75     15.85 o 
   5   8   3      959.47      914.66     22.45 o 
   6   8   3      609.66      600.29     24.65 o 
   7   8   3        8.42       10.55      5.82 o 
   8   8   3      132.07      117.09     11.04 o 
   9   8   3      292.71      266.99     16.58 o 
  10   8   3       74.09       91.55     18.92 o 
  11   8   3       54.18       56.31      9.65 o 
  12   8   3      165.80      154.25     20.82 o 
 -12   9   3        0.09       12.17     16.01 o 
 -11   9   3      200.65      242.13     44.73 o 
 -10   9   3      280.95      263.34     21.82 o 
  -9   9   3       83.66       71.07     13.60 o 
  -8   9   3      371.97      337.39     20.55 o 
  -7   9   3        0.92        6.49      7.33 o 
  -6   9   3      483.07      488.57     29.95 o 
  -5   9   3      251.01      224.69     13.05 o 
  -4   9   3     1873.67     1769.77     42.67 o 
  -3   9   3     1019.44      981.11     28.58 o 
  -2   9   3       36.45       29.34      8.26 o 
  -1   9   3      362.29      377.90     21.02 o 
   0   9   3      473.97      432.21     18.82 o 
   1   9   3     1915.31     1828.95     44.67 o 
   2   9   3      152.39      162.95     16.00 o 
   3   9   3     1249.88     1236.65     25.49 o 
   4   9   3        1.23        0.00      4.34 o 
   5   9   3      554.16      545.09     25.83 o 
   6   9   3       48.62       52.05      7.55 o 
   7   9   3      941.24      905.58     23.50 o 
   8   9   3      381.28      390.93     17.80 o 
   9   9   3     1420.80     1433.69     42.14 o 
  10   9   3       43.16       36.39      9.59 o 
 -10  10   3      103.20      102.50     15.05 o 
  -9  10   3       22.77       22.60     11.29 o 
  -8  10   3     3229.20     3190.33     76.43 o 
  -7  10   3        5.75        0.16      6.67 o 
  -6  10   3       32.03       28.38     11.59 o 
  -5  10   3      340.09      379.63     22.07 o 
  -4  10   3     2659.83     2584.93     66.51 o 
  -3  10   3      188.88      190.77     16.81 o 
  -2  10   3      126.13      118.28     14.19 o 
  -1  10   3        0.21        0.00      8.63 o 
   0  10   3     2864.09     2857.96     71.74 o 
   1  10   3      206.78      238.97     21.99 o 
   2  10   3       22.15       18.54      8.42 o 
   3  10   3       54.80       50.65      9.95 o 
   4  10   3      404.65      422.81     21.02 o 
   5  10   3      852.50      850.75     19.96 o 
   6  10   3       66.30       76.86      8.40 o 
   7  10   3      857.71      883.02     24.41 o 
   8  10   3       28.98       18.43      8.73 o 
  -5  11   3       95.39      136.87     18.31 o 
  -4  11   3       78.40       88.10     16.00 o 
  -3  11   3      179.00      184.41     18.78 o 
  -2  11   3      355.91      364.83     23.05 o 
  -1  11   3     1933.82     1911.76     80.64 o 
   0  11   3       32.87       21.04     11.00 o 
   1  11   3       52.99       57.46     12.61 o 
   2  11   3       74.41      104.14     14.97 o 
   3  11   3      872.97      911.31     34.94 o 
 -20   0   4      924.30      951.34     47.73 o 
 -19   0   4      254.16      267.78     25.65 o 
 -18   0   4      654.62      681.86     36.97 o 
 -17   0   4      209.83      225.47     21.80 o 
 -16   0   4     5344.75     5146.96    168.86 o 
 -15   0   4        5.22       10.97      7.92 o 
 -14   0   4     1844.36     1900.07     80.68 o 
 -13   0   4      251.72      265.25     19.46 o 
 -12   0   4     7931.04     8028.08    176.02 o 
 -11   0   4       90.97       94.94      9.43 o 
 -10   0   4     8945.79     9196.65    197.91 o 
  -9   0   4      144.74      168.25     10.39 o 
  -8   0   4    29533.62    28484.28    759.60 o 
  -7   0   4      141.85      134.74      7.54 o 
  -6   0   4    37640.73    38667.96    694.41 o 
  -5   0   4      159.37      180.01      7.99 o 
  -4   0   4      829.95      925.03     18.54 o 
  -3   0   4      326.62      324.48      8.64 o 
  -2   0   4     1441.52     1421.27     23.78 o 
  -1   0   4     1060.00     1014.81     19.84 o 
   0   0   4    95491.63    91951.98   1553.54 o 
   1   0   4     8998.27     9101.52    191.26 o 
   2   0   4     8379.82     8169.15    209.95 o 
   3   0   4     9190.14     9044.38    189.60 o 
   4   0   4     8278.12     8362.30    256.01 o 
   5   0   4     3080.15     3112.06     86.32 o 
   6   0   4     1297.35     1110.97     37.10 o 
   7   0   4      295.99      349.89     18.04 o 
   8   0   4      199.94      265.75     16.29 o 
   9   0   4     3746.66     3518.05    100.40 o 
  10   0   4      110.14      107.89     17.82 o 
  11   0   4     5298.98     4826.55    135.07 o 
  12   0   4    10516.12    10207.27    269.89 o 
  13   0   4        8.76        0.00     11.05 o 
  14   0   4     1193.39     1198.68     69.33 o 
  15   0   4       44.78       49.90     19.78 o 
  16   0   4      133.78      154.69     29.23 o 
  17   0   4       18.42        0.00     15.50 o 
  18   0   4      316.18      355.36     42.24 o 
 -20   1   4      187.06      176.84     18.76 o 
 -19   1   4     1147.61     1150.89     36.37 o 
 -18   1   4        0.50        0.00      7.41 o 
 -17   1   4      388.26      433.27     20.81 o 
 -16   1   4       10.96        6.03      6.69 o 
 -15   1   4      139.72      149.98     10.81 o 
 -14   1   4       85.10       86.25      7.30 o 
 -13   1   4     1363.47     1319.30     27.81 o 
 -12   1   4       55.23       58.39      6.02 o 
 -11   1   4     2098.51     2150.90     38.29 o 
 -10   1   4       13.23       15.92      4.06 o 
  -9   1   4    15610.50    16356.24    242.52 o 
  -8   1   4       46.53       47.44      4.09 o 
  -7   1   4     8288.88     8596.73    111.94 o 
  -6   1   4       75.36       67.09      3.52 o 
  -5   1   4      141.53      126.35      4.02 o 
  -4   1   4      509.73      547.29      8.06 o 
  -3   1   4     1443.25     1721.22     19.32 o 
  -2   1   4      142.77      128.95      3.37 o 
  -1   1   4    49969.03    50766.81    514.19 o 
   0   1   4     2965.84     2875.33     33.92 o 
   1   1   4    41561.16    43074.15    549.90 o 
   2   1   4      292.12      276.07      7.54 o 
   3   1   4    15037.30    14700.95    263.20 o 
   4   1   4       70.06       70.38      5.33 o 
   5   1   4        9.26       35.87      4.06 o 
   6   1   4     1287.27     1237.97     28.54 o 
   7   1   4    12109.63    12716.49    231.06 o 
   8   1   4     1336.35     1361.25     32.02 o 
   9   1   4     2105.95     2220.66     60.06 o 
  10   1   4      675.39      636.99     19.71 o 
  11   1   4     2253.03     2216.15     50.55 o 
  12   1   4     2479.06     2456.28     64.11 o 
  13   1   4     1676.46     1588.54     47.05 o 
  14   1   4      135.19      152.41     16.35 o 
  15   1   4      630.98      613.78     34.25 o 
  16   1   4      203.69      204.02     37.34 o 
  17   1   4       45.11       43.45     14.58 o 
 -20   2   4     2152.46     2409.41     69.56 o 
 -19   2   4       38.89       45.18     11.57 o 
 -18   2   4       45.19       57.07     14.06 o 
 -17   2   4       18.62       14.29      6.85 o 
 -16   2   4        6.42        2.85      6.10 o 
 -15   2   4       50.76       54.81      8.02 o 
 -14   2   4      387.10      373.58     15.03 o 
 -13   2   4       64.97       56.95      7.00 o 
 -12   2   4    11903.07    12170.69    184.06 o 
 -11   2   4       13.13        6.56      3.81 o 
 -10   2   4       10.70       57.42     15.52 o 
  -9   2   4       24.69       29.22      3.92 o 
  -8   2   4     4349.34     4747.06     69.17 o 
  -7   2   4       72.13       73.72      4.40 o 
  -6   2   4     1604.72     1668.02     24.75 o 
  -5   2   4      455.33      463.40      7.82 o 
  -4   2   4    19590.30    20660.20    226.51 o 
  -3   2   4     1609.22     1694.04     21.18 o 
  -2   2   4    12138.10    12375.09    122.02 o 
  -1   2   4     1203.93     1220.38     14.19 o 
   0   2   4       95.27       95.46      3.16 o 
   1   2   4      819.53      849.07     11.40 o 
   2   2   4     3734.97     3983.33     57.42 o 
   3   2   4     1360.96     1369.39     23.46 o 
   4   2   4       57.29       70.76      6.06 o 
   5   2   4     3739.11     3492.77     96.30 o 
   6   2   4     1156.59     1093.36     22.92 o 
   7   2   4     2845.16     2819.35     46.25 o 
   8   2   4        0.30        0.00      3.08 o 
   9   2   4      193.14      170.78     15.85 o 
  10   2   4     3996.68     4011.96    124.37 o 
  11   2   4       22.85       35.65      8.19 o 
  12   2   4     3613.62     3708.79     90.68 o 
  13   2   4      946.78      897.85     32.67 o 
  14   2   4      484.44      492.82     26.14 o 
  15   2   4      470.53      522.08     31.13 o 
  16   2   4      554.92      553.74     67.90 o 
  17   2   4      120.06       89.58     17.42 o 
 -19   3   4      623.21      594.48     27.69 o 
 -18   3   4        1.97        3.83      7.85 o 
 -17   3   4        4.06        8.84      7.11 o 
 -16   3   4        3.96        4.96      6.21 o 
 -15   3   4      300.64      284.59     13.60 o 
 -14   3   4      973.17      967.91     25.37 o 
 -13   3   4      995.67      928.63     28.29 o 
 -12   3   4      150.89      166.04      9.70 o 
 -11   3   4     2615.19     2603.33     44.76 o 
 -10   3   4     1959.13     1871.10     33.47 o 
  -9   3   4      130.73      167.19      6.46 o 
  -8   3   4       92.31       96.35      4.94 o 
  -7   3   4     9644.01     9814.13    128.68 o 
  -6   3   4      383.34      352.92      8.73 o 
  -5   3   4      112.05      121.36      3.84 o 
  -4   3   4      894.87      897.62     12.82 o 
  -3   3   4     3711.88     3622.75     35.19 o 
  -2   3   4     1929.11     2057.78     22.62 o 
  -1   3   4     5916.60     5895.34     60.20 o 
   0   3   4     1488.27     1465.08     18.29 o 
   1   3   4    10658.19    11153.37    130.87 o 
   2   3   4       30.82       34.98      3.41 o 
   3   3   4      315.71      402.02     12.58 o 
   4   3   4       54.49       36.51      3.57 o 
   5   3   4      648.93      653.84     20.47 o 
   6   3   4       22.47       35.83      3.44 o 
   7   3   4     2935.93     3061.26     71.52 o 
   8   3   4     2777.38     2686.63     56.29 o 
   9   3   4      746.90      765.22     27.27 o 
  10   3   4      272.27      271.73     15.93 o 
  11   3   4      642.02      607.96     20.05 o 
  12   3   4     1819.41     1781.29     42.83 o 
  13   3   4      219.64      203.18     13.02 o 
  14   3   4      518.53      552.46     21.38 o 
  15   3   4      151.40      148.87     12.81 o 
  16   3   4      117.39      123.84     24.16 o 
  17   3   4       12.74       19.67      9.63 o 
 -19   4   4      129.64      126.94     19.32 o 
 -18   4   4     1303.67     1368.03     38.61 o 
 -17   4   4      397.25      404.22     18.48 o 
 -16   4   4      233.46      221.63     13.40 o 
 -15   4   4      486.06      482.00     18.47 o 
 -14   4   4     1024.05     1136.90     30.42 o 
 -13   4   4       64.69       40.56      6.32 o 
 -12   4   4     2232.88     2309.23     45.94 o 
 -11   4   4       79.44       70.99      9.61 o 
 -10   4   4      963.93      985.20     20.09 o 
  -9   4   4       33.27       41.40      4.82 o 
  -8   4   4      265.20      272.63      8.02 o 
  -7   4   4        2.14        0.00      2.51 o 
  -6   4   4     1811.91     1818.76     27.91 o 
  -5   4   4      912.35      984.95     17.00 o 
  -4   4   4      144.67      140.67      4.43 o 
  -3   4   4       79.95      108.59      4.08 o 
  -2   4   4       36.10       30.40      2.76 o 
  -1   4   4     2797.24     2653.05     29.83 o 
   0   4   4     7337.85     7082.98     74.48 o 
   1   4   4    14236.60    14115.94    158.31 o 
   2   4   4     1036.32      978.16     14.41 o 
   3   4   4     3297.84     3294.33     58.58 o 
   4   4   4     4222.28     4185.51     61.39 o 
   5   4   4     3475.69     3496.22     57.16 o 
   6   4   4      168.41      166.37      8.79 o 
   7   4   4      319.91      325.19     14.71 o 
   8   4   4      679.05      647.36     23.19 o 
   9   4   4     1536.21     1510.73     42.93 o 
  10   4   4     2534.58     2407.82     55.27 o 
  11   4   4      302.47      283.09     14.86 o 
  12   4   4      157.26      164.60     13.57 o 
  13   4   4      352.59      350.81     19.65 o 
  14   4   4        4.81        5.42      7.81 o 
  15   4   4      667.03      635.24     28.52 o 
  16   4   4        7.76        3.76      8.75 o 
 -18   5   4      746.96      702.56     31.80 o 
 -17   5   4      920.37      988.95     37.05 o 
 -16   5   4        1.86        0.00      7.90 o 
 -15   5   4      903.06      856.01     25.15 o 
 -14   5   4     1285.96     1280.68     32.52 o 
 -13   5   4     1152.90     1167.07     29.62 o 
 -12   5   4      526.58      501.28     16.12 o 
 -11   5   4       17.34       35.11     10.97 o 
 -10   5   4     8260.40     7992.78    116.44 o 
  -9   5   4      533.36      557.50     15.84 o 
  -8   5   4       49.08       57.28      4.40 o 
  -7   5   4      544.67      514.73     11.61 o 
  -6   5   4    11538.40    11568.14    151.78 o 
  -5   5   4     6942.15     7339.37     88.56 o 
  -4   5   4      859.63      849.87     17.28 o 
  -3   5   4      833.88      827.87     14.83 o 
  -2   5   4     1950.73     2066.55     28.46 o 
  -1   5   4    13167.92    13142.66    147.51 o 
   0   5   4      658.54      671.14     11.62 o 
   1   5   4     1269.28     1321.90     18.79 o 
   2   5   4     2941.81     2950.10     38.68 o 
   3   5   4     2150.06     2012.51     48.74 o 
   4   5   4       99.42      101.78      5.98 o 
   5   5   4      242.30      262.95      9.13 o 
   6   5   4      220.20      212.58      8.21 o 
   7   5   4      955.81      933.85     26.82 o 
   8   5   4        1.47        0.00      6.79 o 
   9   5   4      504.45      484.35     39.20 o 
  10   5   4        0.58        3.08      6.11 o 
  11   5   4       70.79       62.28     10.02 o 
  12   5   4       32.15       17.92      7.80 o 
  13   5   4      103.96      106.79     11.66 o 
  14   5   4     2215.30     2449.64    140.70 o 
  15   5   4        4.52        0.40     32.44 o 
  16   5   4      403.30      432.58     63.36 o 
 -17   6   4      440.54      410.40     22.61 o 
 -16   6   4      825.66      866.40     32.85 o 
 -15   6   4      462.75      430.72     21.11 o 
 -14   6   4      178.10      163.36     12.55 o 
 -13   6   4       36.39       38.59     12.58 o 
 -12   6   4      115.52      144.08      9.41 o 
 -11   6   4       67.00       69.29     10.87 o 
 -10   6   4       76.65       99.78      6.58 o 
  -9   6   4        8.79        3.52      5.15 o 
  -8   6   4        0.94        0.00      4.02 o 
  -7   6   4     1006.15      997.57     20.61 o 
  -6   6   4      112.23      130.60      7.11 o 
  -5   6   4     1162.44     1232.65     19.26 o 
  -4   6   4        1.61        4.11      3.34 o 
  -3   6   4      304.71      292.01     12.02 o 
  -2   6   4      245.19      212.50      7.23 o 
  -1   6   4     3701.43     3633.75     50.07 o 
   0   6   4        7.50        5.77      2.62 o 
   1   6   4     1764.92     1654.38     25.56 o 
   2   6   4      269.45      278.61     24.27 o 
   3   6   4     3533.33     3490.32     51.45 o 
   4   6   4      446.37      428.62     14.66 o 
   5   6   4     4119.85     4010.34     68.17 o 
   6   6   4      699.83      702.55     21.89 o 
   7   6   4     1499.14     1442.29     34.62 o 
   8   6   4      658.23      638.59     19.25 o 
   9   6   4     3671.11     3569.40     74.09 o 
  10   6   4      864.21      897.82     31.72 o 
  11   6   4     1287.75     1293.64     58.27 o 
  12   6   4        8.76        1.96     12.39 o 
  13   6   4      268.54      290.75     30.67 o 
  14   6   4      181.38      143.88     24.35 o 
  15   6   4      166.07      178.32     27.33 o 
 -16   7   4      154.77      129.17     12.65 o 
 -15   7   4      491.98      490.96     30.62 o 
 -14   7   4     2143.06     2214.76     61.78 o 
 -13   7   4      505.74      430.16     22.88 o 
 -12   7   4       20.22       16.29     12.70 o 
 -11   7   4      533.95      517.56     21.55 o 
 -10   7   4     3081.30     2982.59     57.43 o 
  -9   7   4      111.83      118.49      8.12 o 
  -8   7   4      217.30      209.51     14.34 o 
  -7   7   4      711.18      723.10     21.03 o 
  -6   7   4     3163.65     3134.36     68.50 o 
  -5   7   4      159.91      155.97      8.75 o 
  -4   7   4      256.33      250.47      9.10 o 
  -3   7   4     2878.34     2859.94     43.92 o 
  -2   7   4     6512.23     6245.42    115.12 o 
  -1   7   4      463.82      493.32     13.19 o 
   0   7   4      149.69      160.32      8.43 o 
   1   7   4      855.69      786.16     14.95 o 
   2   7   4       18.20       10.87      4.12 o 
   3   7   4     2778.44     2725.03     46.12 o 
   4   7   4      221.06      247.79     12.05 o 
   5   7   4     5240.72     5111.25     93.53 o 
   6   7   4      164.48      142.16      9.44 o 
   7   7   4      116.10      103.44     10.03 o 
   8   7   4      106.80      109.51     10.54 o 
   9   7   4      118.63      133.93      9.17 o 
  10   7   4     1145.21     1151.15     53.36 o 
  11   7   4      168.37      153.30     13.08 o 
  12   7   4      278.00      292.75     18.28 o 
  13   7   4       42.41       33.48      9.78 o 
 -14   8   4        2.22        2.52      7.34 o 
 -13   8   4      401.47      422.16     24.08 o 
 -12   8   4        3.17        2.15      8.61 o 
 -11   8   4      165.88      155.57     17.01 o 
 -10   8   4        3.53       22.61      7.10 o 
  -9   8   4      878.21      872.37     23.38 o 
  -8   8   4        3.02        0.00      6.41 o 
  -7   8   4       59.20       59.84      8.65 o 
  -6   8   4     1712.28     1667.84     46.16 o 
  -5   8   4     2425.55     2324.38     45.12 o 
  -4   8   4       23.26       19.34      4.97 o 
  -3   8   4     1309.64     1285.35     29.90 o 
  -2   8   4      255.72      261.77     12.69 o 
  -1   8   4       32.99       41.05      6.13 o 
   0   8   4      208.69      246.77     11.13 o 
   1   8   4     1347.06     1324.71     27.65 o 
   2   8   4      415.33      409.40     14.92 o 
   3   8   4     1355.28     1393.12     25.74 o 
   4   8   4       21.77       22.23      5.34 o 
   5   8   4        1.84        6.90      5.82 o 
   6   8   4      919.93      894.18     24.85 o 
   7   8   4      633.28      611.36     22.36 o 
   8   8   4       47.36       55.08      9.22 o 
   9   8   4      386.97      378.50     40.79 o 
  10   8   4        1.51        0.00      7.65 o 
  11   8   4      199.18      184.27     15.05 o 
  12   8   4      142.35      160.83     14.56 o 
 -12   9   4       31.92       34.66     16.45 o 
 -11   9   4      233.74      214.97     27.78 o 
 -10   9   4      269.68      233.33     20.50 o 
  -9   9   4      287.07      267.94     15.85 o 
  -8   9   4       97.76      101.61     10.57 o 
  -7   9   4        0.03        1.47      6.21 o 
  -6   9   4        3.37        0.00      5.63 o 
  -5   9   4      920.95      942.02     24.36 o 
  -4   9   4       10.67        0.60      6.55 o 
  -3   9   4      119.78      107.72     16.18 o 
  -2   9   4      384.01      396.73     20.49 o 
  -1   9   4      225.66      221.05     15.42 o 
   0   9   4        0.94        0.00      6.38 o 
   1   9   4       15.79       23.73      7.91 o 
   2   9   4        5.01        8.17      5.53 o 
   3   9   4       14.25       13.52      4.39 o 
   4   9   4      216.51      228.99     10.22 o 
   5   9   4      141.56      154.66      9.43 o 
   6   9   4     1274.56     1236.04     28.96 o 
   7   9   4      318.36      310.45     22.15 o 
   8   9   4       82.24      118.04     18.70 o 
   9   9   4      371.14      354.20     20.09 o 
  10   9   4       47.89       42.69     10.30 o 
 -10  10   4      131.57      142.57     18.70 o 
  -9  10   4        0.56        1.45      9.86 o 
  -8  10   4       94.90      121.76     11.81 o 
  -7  10   4      164.46      154.66     11.19 o 
  -6  10   4      277.46      314.77     20.66 o 
  -5  10   4        1.91        5.56      8.96 o 
  -4  10   4       68.46       51.26     11.51 o 
  -3  10   4        0.22        0.00      7.89 o 
  -2  10   4       77.25       53.19     12.48 o 
  -1  10   4      122.87      108.85     13.67 o 
   0  10   4      308.35      323.02     20.58 o 
   1  10   4      138.02      159.30     13.95 o 
   2  10   4      412.84      424.71     19.75 o 
   3  10   4       24.69        7.37      8.23 o 
   4  10   4      208.20      204.39     15.85 o 
   5  10   4       51.07       40.00      6.52 o 
   6  10   4       11.11       13.18      6.78 o 
   7  10   4        1.62       12.56      7.27 o 
  -5  11   4      122.15      120.30     15.66 o 
  -4  11   4       92.74      101.69     16.54 o 
  -3  11   4       38.73       31.89     11.75 o 
  -2  11   4      356.28      350.57     23.51 o 
  -1  11   4      205.82      279.45     21.19 o 
   0  11   4        0.15        6.13     10.15 o 
   1  11   4      148.06      152.88     17.12 o 
   2  11   4      294.19      270.84     20.65 o 
 -20   1   5      203.38      211.97     19.65 o 
 -19   1   5       13.95        2.36      8.48 o 
 -18   1   5       26.80       32.77      9.37 o 
 -17   1   5       58.14       53.40     10.73 o 
 -16   1   5      848.68      891.78     33.54 o 
 -15   1   5      118.46      138.41     10.54 o 
 -14   1   5       12.63       10.87      5.01 o 
 -13   1   5      228.40      230.69     10.28 o 
 -12   1   5       74.89       98.06      7.20 o 
 -11   1   5       14.49       10.11      4.29 o 
 -10   1   5     3203.72     3220.09     61.22 o 
  -9   1   5        8.44        8.29      4.89 o 
  -8   1   5      993.25     1107.64     24.40 o 
  -7   1   5       12.02       10.67      2.57 o 
  -6   1   5     6974.90     7287.23     85.94 o 
  -5   1   5     1029.57      997.39     14.56 o 
  -4   1   5      383.78      359.67      6.43 o 
  -3   1   5     5365.38     5224.38     57.02 o 
  -2   1   5    10479.39    10153.14    104.79 o 
  -1   1   5     2067.72     2091.60     22.76 o 
   0   1   5      332.59      340.06      6.78 o 
   1   1   5     1637.68     1659.61     24.77 o 
   2   1   5      100.58      111.64      6.63 o 
   3   1   5       12.12       11.12      2.85 o 
   4   1   5     2309.56     2512.62     50.87 o 
   5   1   5     1699.85     1701.20     44.66 o 
   6   1   5        5.40        4.88      3.47 o 
   7   1   5       36.86       44.19      5.21 o 
   8   1   5      530.19      522.31     22.75 o 
   9   1   5       31.02       33.14      5.94 o 
  10   1   5      990.43      952.24     26.21 o 
  11   1   5      559.13      553.55     19.31 o 
  12   1   5       29.55       22.08      8.33 o 
  13   1   5      960.19      975.71     34.41 o 
  14   1   5      100.75       91.62     15.69 o 
  15   1   5      640.41      621.05     35.04 o 
  16   1   5      493.94      489.14     32.52 o 
  17   1   5       85.39       92.11     37.07 o 
 -20   2   5      102.78       95.66     15.19 o 
 -19   2   5     1156.12     1168.76     41.23 o 
 -18   2   5       11.02       10.64      8.67 o 
 -17   2   5      241.10      265.67     14.48 o 
 -16   2   5       40.53       34.14      8.89 o 
 -15   2   5      259.29      287.06     13.89 o 
 -14   2   5      670.44      682.32     20.42 o 
 -13   2   5      794.88      764.09     21.19 o 
 -12   2   5     1020.05     1045.30     25.48 o 
 -11   2   5        4.61        3.25      3.61 o 
 -10   2   5        5.73        2.58      3.21 o 
  -9   2   5      885.89      985.80     17.42 o 
  -8   2   5     3116.45     3342.01     44.49 o 
  -7   2   5      333.11      336.32      7.87 o 
  -6   2   5       75.27       84.03      3.72 o 
  -5   2   5     6605.69     6945.09     87.15 o 
  -4   2   5      205.80      183.72      5.48 o 
  -3   2   5     2914.89     2976.77     31.67 o 
  -2   2   5      381.99      388.46      6.70 o 
  -1   2   5    22611.58    22739.67    231.33 o 
   0   2   5      577.68      601.32      9.48 o 
   1   2   5    18001.09    18412.52    224.41 o 
   2   2   5      332.36      319.68      7.57 o 
   3   2   5      304.35      263.91      7.75 o 
   4   2   5      510.89      518.05     18.96 o 
   5   2   5      295.77      269.34     10.80 o 
   6   2   5      870.27      837.37     21.92 o 
   7   2   5     1705.10     1667.87     37.47 o 
   8   2   5      147.94      187.95      9.90 o 
   9   2   5      233.25      262.42     10.65 o 
  10   2   5      871.60      872.52     21.68 o 
  11   2   5     1700.14     1751.99     48.73 o 
  12   2   5     1591.15     1529.18     39.30 o 
  13   2   5       15.48        8.90      8.21 o 
  14   2   5       48.37       21.47     10.57 o 
  15   2   5       43.25       30.45      9.59 o 
  16   2   5       46.17       45.40     19.21 o 
  17   2   5        5.38        4.49      9.01 o 
 -20   3   5       63.99       78.63     13.75 o 
 -19   3   5        9.93        6.51     14.85 o 
 -18   3   5     1473.07     1375.83     44.71 o 
 -17   3   5       37.26       33.18      8.59 o 
 -16   3   5       33.70       23.99      7.26 o 
 -15   3   5      187.15      163.91     14.96 o 
 -14   3   5     1595.83     1576.93     35.78 o 
 -13   3   5        3.39        0.00      4.69 o 
 -12   3   5      304.26      278.31     16.78 o 
 -11   3   5       44.86       43.61      5.15 o 
 -10   3   5     9326.09     9087.47    129.27 o 
  -9   3   5        0.26        1.59      2.44 o 
  -8   3   5     2853.37     2946.52     42.83 o 
  -7   3   5      600.92      602.95     12.24 o 
  -6   3   5       70.63       94.28      5.92 o 
  -5   3   5       23.76       21.73      2.83 o 
  -4   3   5      351.45      331.72      6.43 o 
  -3   3   5     1602.78     1578.16     18.78 o 
  -2   3   5     4589.07     4740.96     49.03 o 
  -1   3   5      952.10      970.19     12.44 o 
   0   3   5       35.74       44.56      3.20 o 
   1   3   5     8024.57     7966.27     95.14 o 
   2   3   5      460.05      447.70      8.70 o 
   3   3   5      384.78      378.99     11.44 o 
   4   3   5      618.56      718.88     14.17 o 
   5   3   5      424.14      454.01     14.00 o 
   6   3   5     3298.88     3521.18     67.93 o 
   7   3   5      783.62      750.77     19.98 o 
   8   3   5     2549.58     2572.02     53.77 o 
   9   3   5     3466.18     3311.31     80.99 o 
  10   3   5     2205.96     2149.61     66.33 o 
  11   3   5        3.13        0.00      6.45 o 
  12   3   5      110.10      105.18     29.16 o 
  13   3   5       21.70       31.13      9.23 o 
  14   3   5      779.89      730.56     66.55 o 
  15   3   5       62.90       38.93     10.83 o 
  16   3   5       13.44       16.67     10.55 o 
 -19   4   5       89.03       70.83     11.14 o 
 -18   4   5        6.21       10.91      8.06 o 
 -17   4   5     1445.28     1362.47     56.95 o 
 -16   4   5      289.62      279.76     14.87 o 
 -15   4   5       58.18       43.22     11.19 o 
 -14   4   5        8.63        0.00      5.82 o 
 -13   4   5      143.27      166.94      9.94 o 
 -12   4   5      103.56      100.05      7.29 o 
 -11   4   5      228.17      227.21      9.19 o 
 -10   4   5       73.27       81.04      5.25 o 
  -9   4   5        0.62        4.68      3.11 o 
  -8   4   5        4.37        6.55      3.09 o 
  -7   4   5     1711.16     1673.93     23.12 o 
  -6   4   5     1278.84     1301.46     20.11 o 
  -5   4   5    12298.34    12424.40    137.31 o 
  -4   4   5       90.95       99.73      4.24 o 
  -3   4   5     3287.63     3337.64     41.81 o 
  -2   4   5       11.92        6.22      2.00 o 
  -1   4   5      128.08      126.34      4.90 o 
   0   4   5       40.51       46.87      3.11 o 
   1   4   5     4638.12     4707.86     55.80 o 
   2   4   5      627.69      626.71     11.90 o 
   3   4   5     7912.11     7876.80     99.70 o 
   4   4   5      203.62      208.88     15.37 o 
   5   4   5      673.95      701.74     14.10 o 
   6   4   5     3724.18     3798.64     67.74 o 
   7   4   5      322.97      294.71     18.29 o 
   8   4   5      708.96      702.51     25.45 o 
   9   4   5     1521.05     1475.46     43.20 o 
  10   4   5       14.07        6.39     11.93 o 
  11   4   5      995.34      969.12     38.75 o 
  12   4   5        0.29        0.00      6.67 o 
  13   4   5      151.37      138.60     13.78 o 
  14   4   5     1246.72     1208.42     59.30 o 
  15   4   5      108.06       93.17     13.75 o 
  16   4   5      318.90      322.25     24.72 o 
 -18   5   5     1800.75     1721.07     54.83 o 
 -17   5   5        4.27        2.38      9.51 o 
 -16   5   5      245.04      217.46     13.50 o 
 -15   5   5       91.08       71.03      8.28 o 
 -14   5   5     1177.54     1176.83     31.20 o 
 -13   5   5       21.13       16.53     11.04 o 
 -12   5   5       23.44       21.56      5.50 o 
 -11   5   5      107.09      105.28      8.05 o 
 -10   5   5      743.13      788.05     18.13 o 
  -9   5   5       88.92       87.25      6.30 o 
  -8   5   5     2004.47     2005.78     31.74 o 
  -7   5   5      947.66      967.45     16.88 o 
  -6   5   5     6061.55     6024.05     82.21 o 
  -5   5   5      482.42      528.60     10.63 o 
  -4   5   5       23.48       35.20      3.55 o 
  -3   5   5       52.81       59.64      4.12 o 
  -2   5   5     2075.31     2109.25     29.18 o 
  -1   5   5      113.04      128.84      5.64 o 
   0   5   5       12.82       11.07      2.77 o 
   1   5   5        0.24        0.00      2.28 o 
   2   5   5       24.86       15.80      2.99 o 
   3   5   5     1374.90     1330.12     23.67 o 
   4   5   5     2822.48     2899.42     42.71 o 
   5   5   5     1448.92     1462.59     36.61 o 
   6   5   5     1147.57     1109.41     25.88 o 
   7   5   5       36.58       44.14      5.99 o 
   8   5   5      879.23      842.43     42.47 o 
   9   5   5      137.15      146.26      9.65 o 
  10   5   5       92.43       96.58     10.76 o 
  11   5   5      216.33      196.02     14.68 o 
  12   5   5        9.31        4.17     13.84 o 
  13   5   5        7.94       12.04      8.20 o 
  14   5   5     1276.73     1138.13     98.02 o 
  15   5   5       91.46      109.46     22.16 o 
 -17   6   5      360.64      358.82     22.09 o 
 -16   6   5        0.76        0.00      8.32 o 
 -15   6   5      144.48      142.08     13.53 o 
 -14   6   5       27.77       21.71      8.23 o 
 -13   6   5      174.17      191.58     10.39 o 
 -12   6   5      576.09      580.52     29.55 o 
 -11   6   5      824.98      782.13     45.68 o 
 -10   6   5       72.96       76.76      6.89 o 
  -9   6   5       38.74       37.94      7.42 o 
  -8   6   5        6.17        5.88      4.51 o 
  -7   6   5     9628.97     9200.30    132.67 o 
  -6   6   5      598.78      572.13     12.88 o 
  -5   6   5      276.22      291.04      8.68 o 
  -4   6   5       98.53      106.64      6.67 o 
  -3   6   5      132.82      144.60      6.56 o 
  -2   6   5       33.78       35.06      4.70 o 
  -1   6   5       35.65       30.79      4.62 o 
   0   6   5       16.86       21.95      3.49 o 
   1   6   5      192.61      176.51      6.49 o 
   2   6   5       48.05       48.49      4.47 o 
   3   6   5     3003.70     2813.41     45.55 o 
   4   6   5     2478.52     2429.90     44.85 o 
   5   6   5      537.18      541.76     15.82 o 
   6   6   5      383.74      343.15     27.32 o 
   7   6   5        0.55        0.00      6.79 o 
   8   6   5      808.88      823.65     25.98 o 
   9   6   5     1848.79     1807.91     42.79 o 
  10   6   5      241.23      233.60     12.29 o 
  11   6   5       39.82       47.49      7.49 o 
  12   6   5       40.77       47.11     10.21 o 
  13   6   5       93.08      107.95     13.44 o 
  14   6   5      275.45      318.32     36.80 o 
 -16   7   5      151.96       94.53     12.45 o 
 -15   7   5       88.34       68.77     11.39 o 
 -14   7   5      174.26      191.13     30.06 o 
 -13   7   5       50.73       43.18      9.20 o 
 -12   7   5       99.92      123.34     11.58 o 
 -11   7   5       18.43       17.47      5.72 o 
 -10   7   5       25.22       24.30      5.88 o 
  -9   7   5      204.38      203.98     10.63 o 
  -8   7   5      792.76      777.87     21.15 o 
  -7   7   5      423.92      417.52     20.20 o 
  -6   7   5      397.75      363.08     13.91 o 
  -5   7   5       24.45       16.09      5.09 o 
  -4   7   5        0.08        0.00      3.68 o 
  -3   7   5      700.86      699.77     17.48 o 
  -2   7   5       10.20       10.70      4.41 o 
  -1   7   5     1208.25     1174.88     22.65 o 
   0   7   5       55.72       61.50      5.85 o 
   1   7   5      172.33      192.75      6.96 o 
   2   7   5       49.91       55.66      6.18 o 
   3   7   5     1545.30     1587.92     30.45 o 
   4   7   5     1004.52     1014.95     26.48 o 
   5   7   5       30.19       23.56      6.45 o 
   6   7   5      292.32      269.60     12.81 o 
   7   7   5      243.83      243.56     12.07 o 
   8   7   5      534.82      523.46     21.27 o 
   9   7   5      133.99      142.60     13.30 o 
  10   7   5       34.72       24.46     13.68 o 
  11   7   5      313.64      302.86     19.38 o 
  12   7   5      248.41      244.25     17.86 o 
  13   7   5       26.74        8.25     10.30 o 
 -14   8   5       13.32       29.24     11.47 o 
 -13   8   5      197.31      179.04     14.77 o 
 -12   8   5     1126.88     1190.14     55.99 o 
 -11   8   5        5.96       10.17      8.19 o 
 -10   8   5       88.68       98.33      8.56 o 
  -9   8   5     1193.11     1200.57     29.52 o 
  -8   8   5     1199.92     1163.21     33.10 o 
  -7   8   5       78.08       63.67     12.04 o 
  -6   8   5       29.99       22.01      6.73 o 
  -5   8   5      305.47      304.10     16.06 o 
  -4   8   5      733.64      705.38     17.25 o 
  -3   8   5       44.47       47.72      7.59 o 
  -2   8   5      165.67      158.17     10.44 o 
  -1   8   5      868.26      852.47     30.27 o 
   0   8   5      379.40      405.01     15.42 o 
   1   8   5     1802.89     1863.71     35.60 o 
   2   8   5      392.62      362.77     13.21 o 
   3   8   5       60.36       62.12      6.63 o 
   4   8   5      316.03      306.54     12.71 o 
   5   8   5        4.82        3.73      5.93 o 
   6   8   5       74.99       83.86      9.28 o 
   7   8   5      220.94      221.15     12.57 o 
   8   8   5      221.89      222.37     12.47 o 
   9   8   5       45.65       28.70      9.04 o 
  10   8   5       94.65       95.13     12.80 o 
  11   8   5        9.39        7.68      9.28 o 
 -12   9   5        0.47        0.00      8.39 o 
 -11   9   5      188.82      229.19     28.49 o 
 -10   9   5     1177.89     1272.86     46.08 o 
  -9   9   5      283.80      280.61     16.55 o 
  -8   9   5      224.43      231.48     14.00 o 
  -7   9   5       72.53       69.50      9.66 o 
  -6   9   5      389.57      411.07     21.48 o 
  -5   9   5     1222.29     1251.75     34.24 o 
  -4   9   5      272.90      248.92     15.13 o 
  -3   9   5     1111.27     1096.74     35.74 o 
  -2   9   5       44.64       44.85      9.97 o 
  -1   9   5      452.86      478.59     20.23 o 
   0   9   5        1.22        8.10      7.17 o 
   1   9   5      354.25      327.28     16.85 o 
   2   9   5       39.50       52.05      8.73 o 
   3   9   5      738.76      789.95     19.40 o 
   4   9   5       60.24       55.71      6.75 o 
   5   9   5     2429.32     2463.34     68.59 o 
   6   9   5       50.33       51.50      7.31 o 
   7   9   5     3172.80     3206.07     76.56 o 
   8   9   5        4.97        0.00      8.24 o 
   9   9   5      247.19      219.54     22.74 o 
  -9  10   5      188.18      216.57     24.73 o 
  -8  10   5     2516.09     2482.47     54.30 o 
  -7  10   5       27.64       30.33      9.78 o 
  -6  10   5      209.55      199.27     17.46 o 
  -5  10   5       14.64        0.00      9.01 o 
  -4  10   5     2446.55     2557.75     66.66 o 
  -3  10   5       68.65       76.22     12.48 o 
  -2  10   5        5.13       12.02      9.09 o 
  -1  10   5      240.92      243.36     18.76 o 
   0  10   5       13.52        2.95      8.92 o 
   1  10   5     2531.01     2569.39     66.27 o 
   2  10   5        7.58       12.10      8.44 o 
   3  10   5      236.23      242.42     17.97 o 
   4  10   5       45.89       41.61     10.48 o 
   5  10   5        0.00        1.57      5.92 o 
   6  10   5      239.86      264.63     13.53 o 
  -4  11   5      127.07      160.03     17.87 o 
  -3  11   5      250.98      229.08     20.01 o 
  -2  11   5       48.69       29.26     11.67 o 
  -1  11   5     1003.22      958.69     53.57 o 
   0  11   5        3.36        8.00     11.14 o 
 -20   0   6     1041.16      961.49     47.81 o 
 -19   0   6        1.03       21.58     12.55 o 
 -18   0   6      512.02      466.39     65.14 o 
 -17   0   6      125.07       97.00     16.54 o 
 -16   0   6     8963.34     9306.48    416.85 o 
 -15   0   6       37.46       38.77      9.69 o 
 -14   0   6     5928.90     5964.95    161.67 o 
 -13   0   6      107.25      112.41     11.62 o 
 -12   0   6    24938.58    25245.86    528.94 o 
 -11   0   6      288.18      284.81     15.11 o 
 -10   0   6    12211.50    12437.85    264.82 o 
  -9   0   6      302.95      299.33     10.98 o 
  -8   0   6     1732.63     1789.15     34.97 o 
  -7   0   6       72.12       73.93      5.63 o 
  -6   0   6     9272.25     9343.67    154.81 o 
  -5   0   6     1212.46     1151.14     21.46 o 
  -4   0   6     9625.61    10765.62    161.93 o 
  -3   0   6     9728.53     9462.74    142.58 o 
  -2   0   6      332.14      366.02      8.80 o 
  -1   0   6     5058.22     4984.89     85.87 o 
   0   0   6    11621.67    11312.08    172.06 o 
   1   0   6       56.38       49.09      4.08 o 
   2   0   6       90.46       76.95      7.07 o 
   3   0   6      167.70      162.03      9.80 o 
   4   0   6       80.35       72.27      9.37 o 
   5   0   6    18761.59    18794.08    390.48 o 
   6   0   6     1314.42     1400.45     38.31 o 
   7   0   6     3248.22     3063.81     73.21 o 
   8   0   6    17454.75    16496.24    346.44 o 
   9   0   6      117.33      146.33     26.91 o 
  10   0   6      776.32      947.96     38.06 o 
  11   0   6      418.19      434.93     25.66 o 
  12   0   6      172.10      191.07     38.85 o 
  13   0   6      293.35      353.94     36.71 o 
  14   0   6     1161.09     1210.98     72.53 o 
  15   0   6       10.37       26.73     17.11 o 
  16   0   6     1696.64     1683.07     94.63 o 
 -20   1   6        2.95        0.00      9.30 o 
 -19   1   6      280.74      321.18     19.27 o 
 -18   1   6       68.83       81.90     11.53 o 
 -17   1   6       45.06       18.34      8.08 o 
 -16   1   6        8.35        8.23      6.72 o 
 -15   1   6       16.90       31.63      7.12 o 
 -14   1   6       72.82       80.39      7.55 o 
 -13   1   6     1442.27     1367.93     28.48 o 
 -12   1   6       11.07        5.49      4.51 o 
 -11   1   6     1877.90     1941.72     35.75 o 
 -10   1   6      127.73      132.71      6.85 o 
  -9   1   6      531.19      559.65     12.37 o 
  -8   1   6      486.69      493.03     10.45 o 
  -7   1   6     2605.68     2749.60     35.37 o 
  -6   1   6     1123.42     1105.88     16.39 o 
  -5   1   6    19847.44    20138.02    211.22 o 
  -4   1   6      562.28      580.74      8.85 o 
  -3   1   6    49466.40    49886.37    544.39 o 
  -2   1   6      393.57      375.47      6.37 o 
  -1   1   6    11641.50    11427.64    113.60 o 
   0   1   6     1151.92     1103.45     16.24 o 
   1   1   6      124.17      122.74      5.64 o 
   2   1   6     2071.24     2053.93     38.53 o 
   3   1   6    18531.87    18269.91    304.81 o 
   4   1   6     1405.20     1304.37     24.85 o 
   5   1   6    12438.00    13055.71    212.76 o 
   6   1   6      434.19      369.23     17.47 o 
   7   1   6       36.91       41.29      6.04 o 
   8   1   6     2516.86     2357.22     45.81 o 
   9   1   6      682.05      687.62     20.45 o 
  10   1   6      131.40      109.57     12.07 o 
  11   1   6     2045.49     2029.73     48.28 o 
  12   1   6      307.18      325.82     29.35 o 
  13   1   6      334.98      379.63     18.59 o 
  14   1   6       79.22       81.53     12.71 o 
  15   1   6        0.79        6.90      8.92 o 
  16   1   6     2093.14     2155.90     83.13 o 
 -20   2   6      118.23      127.96     16.71 o 
 -19   2   6        0.02       19.24     10.73 o 
 -18   2   6      102.19       85.80     13.17 o 
 -17   2   6       21.25       20.47      7.47 o 
 -16   2   6     5602.53     5685.92    103.93 o 
 -15   2   6       51.84       58.91      8.38 o 
 -14   2   6      324.35      343.07     14.56 o 
 -13   2   6       16.69       23.47      5.56 o 
 -12   2   6      137.50      124.71      7.60 o 
 -11   2   6       20.72       22.62      7.19 o 
 -10   2   6       89.19       89.42      6.94 o 
  -9   2   6      561.80      577.52     12.73 o 
  -8   2   6    32444.81    33586.95    404.41 o 
  -7   2   6     1448.42     1465.11     22.11 o 
  -6   2   6       51.90       55.39      3.47 o 
  -5   2   6      554.85      538.27      9.37 o 
  -4   2   6      232.34      233.00      5.42 o 
  -3   2   6      663.16      618.35      8.99 o 
  -2   2   6       11.11       21.62      2.20 o 
  -1   2   6     1359.39     1314.96     15.85 o 
   0   2   6     1195.62     1106.90     16.39 o 
   1   2   6     1442.81     1403.32     19.97 o 
   2   2   6     1877.37     1978.82     28.30 o 
   3   2   6     6066.10     6020.19     81.53 o 
   4   2   6     2845.59     2962.49     49.23 o 
   5   2   6     1168.09     1166.73     27.70 o 
   6   2   6     3852.24     3843.30     85.07 o 
   7   2   6      442.50      408.35     14.96 o 
   8   2   6     2441.15     2299.90     50.11 o 
   9   2   6      993.85      970.37     26.48 o 
  10   2   6      139.26      110.60     11.99 o 
  11   2   6     1031.86     1039.37     35.43 o 
  12   2   6      993.86     1035.36     36.23 o 
  13   2   6       45.04       31.89      9.50 o 
  14   2   6      232.73      272.15     19.80 o 
  15   2   6      214.32      225.28     23.08 o 
  16   2   6     1175.27     1157.69     72.53 o 
 -20   3   6       77.94       87.58     13.75 o 
 -19   3   6      142.59      197.12     17.40 o 
 -18   3   6      348.41      380.25     30.07 o 
 -17   3   6       33.48       32.80     10.65 o 
 -16   3   6       55.60       35.91      8.36 o 
 -15   3   6       97.78       80.42      8.95 o 
 -14   3   6     2030.06     2016.91     43.35 o 
 -13   3   6       68.42       89.82      8.30 o 
 -12   3   6      258.69      257.06     10.97 o 
 -11   3   6     5132.75     4967.72     75.46 o 
 -10   3   6      424.60      409.00     12.21 o 
  -9   3   6     2325.79     2436.50     40.21 o 
  -8   3   6      647.63      643.65     12.36 o 
  -7   3   6     1217.53     1257.61     20.78 o 
  -6   3   6      622.78      610.76     11.66 o 
  -5   3   6     7621.69     7506.55     94.01 o 
  -4   3   6      186.06      191.75      5.19 o 
  -3   3   6     5354.77     5470.07     58.17 o 
  -2   3   6      360.01      387.57      7.08 o 
  -1   3   6     3210.26     3351.07     37.25 o 
   0   3   6     1079.74     1057.67     15.30 o 
   1   3   6      772.09      733.54     13.27 o 
   2   3   6     1197.15     1166.01     18.63 o 
   3   3   6    10849.54    10943.08    144.33 o 
   4   3   6      448.20      403.37     11.02 o 
   5   3   6     1431.94     1425.23     31.44 o 
   6   3   6     2103.19     2088.67     37.31 o 
   7   3   6      977.92      945.22     36.24 o 
   8   3   6     1521.79     1398.52     41.27 o 
   9   3   6     1276.31     1227.71     38.32 o 
  10   3   6      728.85      749.73     53.09 o 
  11   3   6        6.82        0.00      6.39 o 
  12   3   6      242.35      236.39     17.22 o 
  13   3   6        9.25       13.21      8.81 o 
  14   3   6       54.60       70.11     12.58 o 
  15   3   6      386.81      427.18     72.80 o 
  16   3   6      927.66      904.53     43.89 o 
 -19   4   6      189.72      184.62     14.75 o 
 -18   4   6      418.44      462.86     23.92 o 
 -17   4   6        0.56        1.73     11.09 o 
 -16   4   6      440.89      443.92     21.30 o 
 -15   4   6      188.58      170.41     15.13 o 
 -14   4   6      573.36      610.74     22.25 o 
 -13   4   6        3.59        9.80      5.46 o 
 -12   4   6      982.57     1049.53     30.01 o 
 -11   4   6      147.64      151.19      8.86 o 
 -10   4   6      885.45      916.06     19.80 o 
  -9   4   6      521.42      531.55     11.66 o 
  -8   4   6      509.23      456.62     11.49 o 
  -7   4   6        8.52       13.26      3.10 o 
  -6   4   6      194.70      207.14      7.01 o 
  -5   4   6     4832.95     4709.37     55.99 o 
  -4   4   6        2.93        5.59      2.72 o 
  -3   4   6     7915.74     7793.32     85.08 o 
  -2   4   6     1442.49     1381.36     17.75 o 
  -1   4   6     1998.87     1933.27     25.51 o 
   0   4   6     4016.13     4100.89     51.90 o 
   1   4   6     3286.32     3282.37     40.52 o 
   2   4   6     2691.50     2770.15     38.74 o 
   3   4   6       54.99       51.56      3.82 o 
   4   4   6      332.26      371.08     12.25 o 
   5   4   6     1198.33     1221.94     30.61 o 
   6   4   6     1285.08     1244.94     31.32 o 
   7   4   6      377.03      364.69     14.96 o 
   8   4   6      638.75      656.68     21.01 o 
   9   4   6       43.05       33.98      8.77 o 
  10   4   6      111.15      103.81     12.37 o 
  11   4   6      473.22      471.68     28.72 o 
  12   4   6       22.31       20.24      8.89 o 
  13   4   6      894.07      893.18     33.98 o 
  14   4   6     1601.30     1640.67     51.69 o 
  15   4   6        1.08        0.00      8.47 o 
 -18   5   6      941.89      937.55     72.11 o 
 -17   5   6       67.36       67.92     12.51 o 
 -16   5   6      184.13      179.53     20.78 o 
 -15   5   6       62.72       79.39      9.04 o 
 -14   5   6     2920.02     2813.97     84.27 o 
 -13   5   6      736.87      668.94     21.53 o 
 -12   5   6       34.86       34.32      6.55 o 
 -11   5   6      151.96      171.77      9.07 o 
 -10   5   6     4662.87     4692.46     72.36 o 
  -9   5   6      449.82      472.61     13.44 o 
  -8   5   6      860.64      857.90     23.83 o 
  -7   5   6        0.06        0.00      2.84 o 
  -6   5   6     1174.69     1237.92     23.85 o 
  -5   5   6     6601.24     6801.49     83.09 o 
  -4   5   6      977.87      987.69     15.69 o 
  -3   5   6     1581.22     1563.65     27.85 o 
  -2   5   6      643.74      645.48     12.78 o 
  -1   5   6     1365.68     1256.04     19.48 o 
   0   5   6      525.63      515.77     10.70 o 
   1   5   6      778.41      737.33     12.33 o 
   2   5   6      538.93      534.17     11.38 o 
   3   5   6     5096.60     4959.65     74.84 o 
   4   5   6      464.42      472.81     13.31 o 
   5   5   6      468.87      488.64     25.31 o 
   6   5   6      102.27      108.47      9.23 o 
   7   5   6      401.43      429.28     16.49 o 
   8   5   6      140.59      123.26     12.27 o 
   9   5   6     1249.67     1295.51     33.87 o 
  10   5   6     3855.74     3640.94     77.49 o 
  11   5   6       33.47       30.07      7.81 o 
  12   5   6      553.13      574.80     21.58 o 
  13   5   6        0.01        0.00      9.26 o 
  14   5   6        1.83        3.31     18.80 o 
 -17   6   6        0.15        0.19      8.99 o 
 -16   6   6      252.90      223.61     20.53 o 
 -15   6   6       16.93       15.66     12.31 o 
 -14   6   6       91.76      129.10     20.75 o 
 -13   6   6      598.24      573.53     19.61 o 
 -12   6   6      404.98      495.49     17.89 o 
 -11   6   6      338.69      325.90     13.25 o 
 -10   6   6      561.29      618.39     18.54 o 
  -9   6   6      244.73      269.11     11.81 o 
  -8   6   6       93.36      119.02      8.00 o 
  -7   6   6     3335.01     3364.02     54.07 o 
  -6   6   6      128.08      128.73      7.40 o 
  -5   6   6     1251.67     1272.57     21.70 o 
  -4   6   6      748.72      754.62     15.41 o 
  -3   6   6     3933.81     3830.88     55.20 o 
  -2   6   6       92.25       91.55      8.51 o 
  -1   6   6     4149.67     4104.87     52.63 o 
   0   6   6      147.37      160.57      6.76 o 
   1   6   6     1402.67     1400.29     21.97 o 
   2   6   6        4.62        5.00      3.37 o 
   3   6   6     1408.77     1369.63     25.08 o 
   4   6   6      233.38      220.66     10.71 o 
   5   6   6     4376.65     4275.70     80.28 o 
   6   6   6     2212.75     2208.75     46.56 o 
   7   6   6     1602.55     1577.04     38.96 o 
   8   6   6       10.59       10.73      6.31 o 
   9   6   6      384.73      392.06     16.72 o 
  10   6   6      920.06      901.11     26.87 o 
  11   6   6        2.45        0.00      6.29 o 
  12   6   6      383.33      392.24     23.25 o 
  13   6   6       20.41       11.37     10.75 o 
 -16   7   6        1.02        0.00     12.67 o 
 -15   7   6        0.56        0.00      8.41 o 
 -14   7   6     1386.61     1371.44     44.66 o 
 -13   7   6      645.13      580.44     25.56 o 
 -12   7   6      135.42      121.18     10.21 o 
 -11   7   6        0.91        0.00      5.92 o 
 -10   7   6     1019.55     1010.68     25.89 o 
  -9   7   6        4.68        0.53      5.28 o 
  -8   7   6      133.33      141.82     14.87 o 
  -7   7   6     2978.88     2920.54     56.83 o 
  -6   7   6     3071.19     3059.86     51.26 o 
  -5   7   6       32.57       22.48      5.49 o 
  -4   7   6      176.95      190.73      8.65 o 
  -3   7   6     1254.45     1289.48     30.64 o 
  -2   7   6      969.28     1038.81     21.33 o 
  -1   7   6     1694.69     1746.43     34.77 o 
   0   7   6       31.83       34.64      4.32 o 
   1   7   6     4945.92     4966.68     72.25 o 
   2   7   6      240.12      262.99     10.08 o 
   3   7   6       22.95       32.69      5.72 o 
   4   7   6      153.09      149.20      9.48 o 
   5   7   6        0.95        4.46      5.77 o 
   6   7   6     1503.51     1498.90     39.14 o 
   7   7   6        1.09        0.00      5.71 o 
   8   7   6      542.35      489.92     18.07 o 
   9   7   6      405.06      365.46     16.61 o 
  10   7   6      231.91      248.55     17.85 o 
  11   7   6       52.25       41.37     19.12 o 
  12   7   6      264.27      264.89     19.80 o 
 -14   8   6      117.78      141.33     14.69 o 
 -13   8   6      139.28      131.62     21.32 o 
 -12   8   6       22.36       27.80      9.86 o 
 -11   8   6        7.22        0.00      6.35 o 
 -10   8   6      711.96      776.28     28.92 o 
  -9   8   6     1727.58     1799.34     39.96 o 
  -8   8   6        3.07        1.58      7.16 o 
  -7   8   6      383.08      388.54     19.85 o 
  -6   8   6       21.18       20.30      6.14 o 
  -5   8   6      407.03      391.99     16.55 o 
  -4   8   6      677.62      673.58     22.53 o 
  -3   8   6      744.72      722.70     27.83 o 
  -2   8   6       40.51       46.12      7.41 o 
  -1   8   6     1220.89     1287.31     30.09 o 
   0   8   6      610.87      610.39     20.76 o 
   1   8   6     1159.84     1153.45     20.66 o 
   2   8   6      361.11      384.35     11.30 o 
   3   8   6     1177.31     1177.56     25.41 o 
   4   8   6      419.15      413.58     16.81 o 
   5   8   6      328.67      314.26     13.43 o 
   6   8   6      143.77      136.90     10.93 o 
   7   8   6      295.57      277.57     14.29 o 
   8   8   6      184.12      208.54     13.41 o 
   9   8   6       23.38        8.19      8.79 o 
  10   8   6      555.10      517.51     24.50 o 
 -12   9   6       80.68       74.66     12.51 o 
 -11   9   6      167.30      184.89     26.72 o 
 -10   9   6       17.80       11.92      8.80 o 
  -9   9   6      478.97      439.97     20.54 o 
  -8   9   6        8.08        0.83      6.79 o 
  -7   9   6       58.91       63.71      8.79 o 
  -6   9   6       42.21       30.31      7.72 o 
  -5   9   6      317.21      351.78     23.85 o 
  -4   9   6        2.18        7.41      7.88 o 
  -3   9   6        5.51        5.40      7.99 o 
  -2   9   6       34.84       30.72      9.25 o 
  -1   9   6       16.48       18.74      7.83 o 
   0   9   6      415.08      389.68     18.40 o 
   1   9   6       55.97       59.62      8.69 o 
   2   9   6      709.36      750.79     17.63 o 
   3   9   6      516.55      524.64     14.59 o 
   4   9   6       70.62       77.21      7.31 o 
   5   9   6      100.24      107.60      8.48 o 
   6   9   6      152.75      155.00     10.83 o 
   7   9   6        1.32       11.18      8.13 o 
   8   9   6      259.12      283.91     19.27 o 
  -9  10   6        1.08        1.54      7.81 o 
  -8  10   6      303.03      323.32     23.50 o 
  -7  10   6       81.02       44.65     24.59 o 
  -6  10   6        0.33        6.51      9.42 o 
  -5  10   6      221.09      238.99     18.88 o 
  -4  10   6      188.13      219.13     18.40 o 
  -3  10   6       39.44       42.43     11.53 o 
  -2  10   6      675.28      714.78     29.76 o 
  -1  10   6       33.11       30.08     10.82 o 
   0  10   6      144.40      128.94     21.20 o 
   1  10   6      155.46      173.64     16.88 o 
   2  10   6       38.93       37.98     11.23 o 
   3  10   6        4.95        0.54      9.10 o 
   4  10   6        0.15        6.53      9.08 o 
   5  10   6      214.21      250.44     23.55 o 
 -20   1   7      283.06      318.61     23.08 o 
 -19   1   7       65.41       73.99     13.58 o 
 -18   1   7      343.15      421.97     31.41 o 
 -17   1   7       58.46       65.34     13.10 o 
 -16   1   7       48.23       35.77      7.98 o 
 -15   1   7        1.92        0.00      5.82 o 
 -14   1   7        1.23        5.17      5.73 o 
 -13   1   7       82.55       85.77      7.68 o 
 -12   1   7       76.28       82.31      6.81 o 
 -11   1   7        2.89        0.00      3.68 o 
 -10   1   7      293.41      333.89      9.27 o 
  -9   1   7      697.50      673.65     13.39 o 
  -8   1   7       64.98       49.05      4.20 o 
  -7   1   7     1906.01     1861.58     25.74 o 
  -6   1   7     1137.64     1149.34     16.57 o 
  -5   1   7      428.62      432.67      7.74 o 
  -4   1   7     1929.73     1773.01     22.14 o 
  -3   1   7       18.61        9.13      1.92 o 
  -2   1   7       20.90       29.83      2.49 o 
  -1   1   7       46.67       47.77      2.80 o 
   0   1   7     3996.65     3849.68     50.98 o 
   1   1   7      205.96      178.97      8.39 o 
   2   1   7      759.05      733.34     15.29 o 
   3   1   7      444.89      442.84     12.23 o 
   4   1   7      226.03      195.51      8.31 o 
   5   1   7       35.94       50.38      6.11 o 
   6   1   7      638.92      598.14     19.15 o 
   7   1   7      905.96      863.48     26.43 o 
   8   1   7      541.20      473.49     18.10 o 
   9   1   7      825.14      792.14     21.83 o 
  10   1   7       12.70        2.27      5.37 o 
  11   1   7      380.43      410.86     18.55 o 
  12   1   7     1201.94     1196.20     39.27 o 
  13   1   7      472.23      470.81     47.96 o 
  14   1   7      234.30      225.11     18.66 o 
  15   1   7      156.26      173.57     23.13 o 
  16   1   7      120.75      126.86     16.00 o 
 -20   2   7      121.14       93.69     15.22 o 
 -19   2   7        8.19       19.96     16.59 o 
 -18   2   7      215.11      220.99     17.92 o 
 -17   2   7       37.22       34.40     11.42 o 
 -16   2   7      431.53      487.54     22.94 o 
 -15   2   7      181.58      182.82     11.92 o 
 -14   2   7        3.99        1.26      5.36 o 
 -13   2   7      148.25      149.39      8.37 o 
 -12   2   7      404.27      401.44     12.41 o 
 -11   2   7       10.41       21.58      4.39 o 
 -10   2   7      168.53      176.00      6.98 o 
  -9   2   7     1865.34     1918.78     28.64 o 
  -8   2   7        0.18        0.00      2.96 o 
  -7   2   7     1024.61     1114.32     18.31 o 
  -6   2   7     1196.44     1168.72     16.86 o 
  -5   2   7    12354.40    11815.15    131.36 o 
  -4   2   7      343.25      342.88      9.62 o 
  -3   2   7     3176.99     3000.36     32.69 o 
  -2   2   7       18.94        7.70      2.10 o 
  -1   2   7      384.40      381.00      7.50 o 
   0   2   7     1343.31     1356.20     19.84 o 
   1   2   7     5206.62     5525.12     71.35 o 
   2   2   7      596.01      554.55     16.99 o 
   3   2   7     1416.22     1467.86     25.48 o 
   4   2   7      244.62      207.88      8.02 o 
   5   2   7       55.33       59.10      5.56 o 
   6   2   7      667.09      657.88     16.57 o 
   7   2   7     2404.38     2247.11     46.60 o 
   8   2   7     1783.11     1750.60     41.26 o 
   9   2   7      103.68       89.02      8.84 o 
  10   2   7       39.41       33.95      8.83 o 
  11   2   7      102.58      125.04     13.82 o 
  12   2   7      171.14      176.42     38.05 o 
  13   2   7       30.33       27.57     10.38 o 
  14   2   7      740.55      715.07     38.31 o 
  15   2   7      165.20      172.92     22.25 o 
 -20   3   7      239.19      213.44     22.32 o 
 -19   3   7       80.53       90.10     15.78 o 
 -18   3   7      157.52      162.07     26.86 o 
 -17   3   7        3.03        0.00      6.83 o 
 -16   3   7      299.18      300.03     16.34 o 
 -15   3   7      119.32      113.25     10.20 o 
 -14   3   7     7483.96     7470.43    131.41 o 
 -13   3   7       38.06       35.74      6.55 o 
 -12   3   7       21.86       34.97      7.23 o 
 -11   3   7     1151.83     1155.79     21.54 o 
 -10   3   7       18.74       12.10      4.08 o 
  -9   3   7        0.03        1.71      3.07 o 
  -8   3   7      165.68      170.02      6.45 o 
  -7   3   7     1209.94     1158.72     20.04 o 
  -6   3   7      874.46      817.57     14.64 o 
  -5   3   7       42.87       37.19      3.61 o 
  -4   3   7      346.03      332.95      6.85 o 
  -3   3   7     5083.01     4952.30     53.53 o 
  -2   3   7      732.68      731.32     11.55 o 
  -1   3   7        0.16        0.00      2.06 o 
   0   3   7       50.41       52.28      3.27 o 
   1   3   7       77.78       72.65      4.71 o 
   2   3   7      312.31      304.91     11.90 o 
   3   3   7     1399.44     1394.35     21.02 o 
   4   3   7     1291.26     1325.42     24.14 o 
   5   3   7     2867.32     2820.18     45.08 o 
   6   3   7     4255.76     4229.20     69.66 o 
   7   3   7        4.58        6.54      3.95 o 
   8   3   7      306.15      289.37     14.41 o 
   9   3   7       48.33       44.54      9.15 o 
  10   3   7      775.62      762.60     29.45 o 
  11   3   7       18.52       17.01      8.33 o 
  12   3   7       66.86       60.98     11.24 o 
  13   3   7       92.08       93.95     15.28 o 
  14   3   7      216.64      246.55     19.79 o 
  15   3   7       11.49       10.51     11.29 o 
 -19   4   7       20.40       25.86      9.45 o 
 -18   4   7       24.66       20.91      9.50 o 
 -17   4   7      105.76      136.27     16.98 o 
 -16   4   7      105.68      112.64     11.23 o 
 -15   4   7      586.28      505.84     20.08 o 
 -14   4   7        0.22        1.78      5.94 o 
 -13   4   7        1.07        0.00      5.29 o 
 -12   4   7        3.62        4.34      4.92 o 
 -11   4   7      432.15      407.09     13.01 o 
 -10   4   7      134.10      128.38      6.80 o 
  -9   4   7     6852.47     6714.06    106.81 o 
  -8   4   7      119.31      127.85      6.46 o 
  -7   4   7      224.71      218.26      9.88 o 
  -6   4   7      682.83      705.68     21.85 o 
  -5   4   7      503.52      505.47     10.90 o 
  -4   4   7      734.15      738.98     12.77 o 
  -3   4   7     3240.91     3246.80     38.37 o 
  -2   4   7        1.19        2.29      2.41 o 
  -1   4   7     7078.92     7018.34     81.64 o 
   0   4   7       88.60       89.94      4.69 o 
   1   4   7     3754.71     3882.74     52.46 o 
   2   4   7     3054.47     3150.53     41.56 o 
   3   4   7     1073.72     1046.09     17.35 o 
   4   4   7     1557.72     1557.78     23.57 o 
   5   4   7     1031.94      995.94     20.01 o 
   6   4   7      228.91      207.95     10.64 o 
   7   4   7     1751.29     1856.12     44.04 o 
   8   4   7      197.62      194.19     19.96 o 
   9   4   7       69.54       66.38      8.83 o 
  10   4   7     2856.33     2704.32     61.48 o 
  11   4   7       54.51       57.71      9.15 o 
  12   4   7      625.39      628.71     28.20 o 
  13   4   7      179.93      157.35     16.22 o 
  14   4   7      187.84      181.64     18.62 o 
 -18   5   7      243.40      277.16     21.54 o 
 -17   5   7       39.51       24.55      9.12 o 
 -16   5   7      524.75      462.86     19.68 o 
 -15   5   7        0.29        1.22      6.48 o 
 -14   5   7      877.99      798.00     25.33 o 
 -13   5   7      130.28      127.51     10.32 o 
 -12   5   7     1060.20     1019.84     28.64 o 
 -11   5   7      285.42      269.72     12.42 o 
 -10   5   7     2793.93     2838.39     51.04 o 
  -9   5   7      126.38      127.60      7.92 o 
  -8   5   7       40.88       30.87      6.86 o 
  -7   5   7      153.78      164.95      7.64 o 
  -6   5   7     1703.50     1764.21     36.04 o 
  -5   5   7       64.42       69.40      4.61 o 
  -4   5   7      142.32      153.26      6.05 o 
  -3   5   7      999.57      966.82     15.79 o 
  -2   5   7     2647.26     2586.18     35.04 o 
  -1   5   7      499.62      465.08     13.77 o 
   0   5   7        1.12        1.69      3.08 o 
   1   5   7     2266.04     2209.72     32.87 o 
   2   5   7     1214.00     1249.55     20.16 o 
   3   5   7       40.22       39.35      6.08 o 
   4   5   7      134.24      121.62      6.26 o 
   5   5   7       94.94       84.97      7.52 o 
   6   5   7      157.38      138.11     10.36 o 
   7   5   7     1417.13     1418.22     36.34 o 
   8   5   7       21.04       12.07      6.48 o 
   9   5   7      308.11      313.28     15.61 o 
  10   5   7     1452.48     1426.69     38.13 o 
  11   5   7        3.35        6.89      6.94 o 
  12   5   7       17.46       22.41      8.14 o 
  13   5   7       14.57       16.63      8.22 o 
  14   5   7      676.27      812.91     39.07 o 
 -17   6   7       17.55       14.27     13.90 o 
 -16   6   7      318.19      373.08     36.31 o 
 -15   6   7       32.60       42.30     10.96 o 
 -14   6   7      185.87      224.82     13.04 o 
 -13   6   7     1195.13     1219.50     33.19 o 
 -12   6   7      102.93      119.04      9.98 o 
 -11   6   7     3451.36     3328.38     71.20 o 
 -10   6   7      135.94      129.87      9.50 o 
  -9   6   7      127.67      129.56      9.39 o 
  -8   6   7        9.70        2.94      5.98 o 
  -7   6   7      447.83      489.90     16.41 o 
  -6   6   7        0.86        6.55      3.98 o 
  -5   6   7      332.15      317.34     12.05 o 
  -4   6   7        0.55        4.59      3.83 o 
  -3   6   7     1562.03     1551.57     25.57 o 
  -2   6   7      700.33      700.81     16.15 o 
  -1   6   7     3562.09     3540.76     56.48 o 
   0   6   7      772.23      722.90     15.17 o 
   1   6   7     1029.26     1026.61     18.80 o 
   2   6   7      297.65      294.05      9.46 o 
   3   6   7       13.97        5.87      4.35 o 
   4   6   7     1618.08     1579.10     33.28 o 
   5   6   7     2859.73     2817.56     52.18 o 
   6   6   7      353.63      380.16     15.90 o 
   7   6   7      211.21      222.55     15.82 o 
   8   6   7       65.63       88.70      9.92 o 
   9   6   7      178.13      191.90     12.83 o 
  10   6   7      667.80      654.33     23.53 o 
  11   6   7       17.81       30.28      8.25 o 
  12   6   7        2.99        3.57      9.47 o 
  13   6   7      118.53      108.74     15.63 o 
 -16   7   7      306.64      264.04     19.54 o 
 -15   7   7        5.53        7.03      9.44 o 
 -14   7   7      238.19      270.05     18.75 o 
 -13   7   7       31.03       36.82     10.26 o 
 -12   7   7      626.27      629.23     41.60 o 
 -11   7   7      113.81      106.38      9.93 o 
 -10   7   7       58.60       59.91      8.09 o 
  -9   7   7        4.74       13.38      5.88 o 
  -8   7   7      372.25      366.72     22.44 o 
  -7   7   7     1777.88     1708.91     37.75 o 
  -6   7   7       48.73       44.32      6.74 o 
  -5   7   7       86.82       89.92      7.68 o 
  -4   7   7      212.49      218.87      9.08 o 
  -3   7   7       49.78       53.62      6.20 o 
  -2   7   7      767.76      766.86     17.88 o 
  -1   7   7     4123.74     4157.86     62.11 o 
   0   7   7      200.80      201.64      8.61 o 
   1   7   7        0.91        0.00      4.22 o 
   2   7   7      223.15      244.01      9.89 o 
   3   7   7        4.89        8.34      4.93 o 
   4   7   7     1191.94     1230.81     26.30 o 
   5   7   7       13.48        8.86      7.66 o 
   6   7   7       10.25        3.41      6.94 o 
   7   7   7      122.55      119.26     10.23 o 
   8   7   7      156.97      158.19     11.55 o 
   9   7   7       10.20        1.79      6.55 o 
  10   7   7      487.48      474.76     33.39 o 
  11   7   7        5.69       24.33     17.20 o 
 -14   8   7        0.03        0.00      8.78 o 
 -13   8   7      487.38      466.62     24.66 o 
 -12   8   7      987.84     1047.32     38.17 o 
 -11   8   7      113.64       98.14     10.46 o 
 -10   8   7       95.00       74.24      9.79 o 
  -9   8   7      150.79      138.49     10.70 o 
  -8   8   7       37.96       30.83      8.54 o 
  -7   8   7      213.78      234.95     13.40 o 
  -6   8   7       43.57       46.87      7.85 o 
  -5   8   7      400.06      407.45     14.82 o 
  -4   8   7       99.25      113.82     10.83 o 
  -3   8   7     1280.24     1229.52     29.58 o 
  -2   8   7      483.08      420.00     21.52 o 
  -1   8   7        6.10       15.33      6.08 o 
   0   8   7      374.26      378.80     15.43 o 
   1   8   7       25.54       29.47      4.86 o 
   2   8   7       73.57       95.31      7.81 o 
   3   8   7      778.91      766.99     19.69 o 
   4   8   7      402.17      378.44     14.97 o 
   5   8   7      166.02      169.85     10.21 o 
   6   8   7       57.15       56.05      7.64 o 
   7   8   7        1.05        0.00      8.32 o 
   8   8   7      863.14      879.22     28.24 o 
   9   8   7      123.20      123.04     20.07 o 
  10   8   7      130.79      146.64     16.12 o 
 -12   9   7       19.82       24.73     12.09 o 
 -11   9   7      281.18      231.90     29.14 o 
 -10   9   7     1221.52     1220.52     36.68 o 
  -9   9   7     1614.14     1629.25     43.90 o 
  -8   9   7        2.72       18.84      7.67 o 
  -7   9   7      773.27      768.12     24.03 o 
  -6   9   7      116.86      115.68      8.87 o 
  -5   9   7     1819.66     1829.29     44.77 o 
  -4   9   7      108.29      136.89     14.68 o 
  -3   9   7      665.02      678.89     30.87 o 
  -2   9   7       78.14       54.63     10.87 o 
  -1   9   7      401.05      430.71     22.67 o 
   0   9   7      127.51      129.37     13.04 o 
   1   9   7     3579.39     3609.90     80.77 o 
   2   9   7       65.02       63.95      6.07 o 
   3   9   7     1300.80     1369.89     26.67 o 
   4   9   7      514.26      514.11     15.46 o 
   5   9   7        8.24        5.78      6.29 o 
   6   9   7      227.31      214.63     13.01 o 
   7   9   7      541.73      542.98     20.73 o 
  -9  10   7       20.13       12.46     10.32 o 
  -8  10   7     1544.64     1619.21     55.34 o 
  -7  10   7        9.05       19.84     11.22 o 
  -6  10   7      104.43      112.91     14.77 o 
  -5  10   7        3.54        0.00      8.96 o 
  -4  10   7        0.17        0.00      8.80 o 
  -3  10   7     1451.94     1542.40     47.14 o 
  -2  10   7        1.14        0.00      9.00 o 
  -1  10   7      312.96      330.98     21.48 o 
   0  10   7      301.26      292.69     20.44 o 
   1  10   7       98.13      114.14     14.66 o 
   2  10   7       61.83       86.56     15.61 o 
   3  10   7      634.83      656.53     33.39 o 
   4  10   7      225.46      228.00     17.48 o 
 -20   0   8      621.90      624.29     53.64 o 
 -19   0   8       47.81       40.74     15.07 o 
 -18   0   8     2430.08     2437.81    117.36 o 
 -17   0   8       43.63       39.00     14.06 o 
 -16   0   8     7923.49     7970.03    251.55 o 
 -15   0   8      472.26      516.67     21.15 o 
 -14   0   8     5646.66     5739.53    115.21 o 
 -13   0   8      358.64      361.93     16.62 o 
 -12   0   8     3445.07     3494.71     73.56 o 
 -11   0   8      590.01      593.28     20.20 o 
 -10   0   8    10211.36    10462.07    215.54 o 
  -9   0   8      464.20      466.44     16.52 o 
  -8   0   8      347.25      294.80     16.49 o 
  -7   0   8     1975.88     1939.20     38.24 o 
  -6   0   8      896.60      886.89     19.00 o 
  -5   0   8     3086.77     3040.64     50.59 o 
  -4   0   8      621.42      556.06     18.64 o 
  -3   0   8     2430.78     2518.39     39.78 o 
  -2   0   8    10274.51    10442.60    160.37 o 
  -1   0   8       77.84       74.99      6.70 o 
   0   0   8     1573.33     1640.38     29.98 o 
   1   0   8    13468.53    12893.42    215.99 o 
   2   0   8      527.81      478.20     14.82 o 
   3   0   8     2544.91     2379.78     59.22 o 
   4   0   8    13371.28    12508.23    267.64 o 
   5   0   8      683.12      675.99     24.20 o 
   6   0   8     1895.93     2059.82     54.24 o 
   7   0   8      247.66      255.30     23.52 o 
   8   0   8     1160.16     1248.21     46.69 o 
   9   0   8      535.18      570.35     29.12 o 
  10   0   8      271.60      240.40     24.54 o 
  11   0   8     1090.59     1066.01     36.76 o 
  12   0   8     1663.52     1665.05     63.39 o 
  13   0   8     1175.00     1116.02     49.33 o 
  14   0   8       55.50       28.16     14.97 o 
  15   0   8     1150.28     1225.90     54.88 o 
 -20   1   8       49.34       45.40     13.00 o 
 -19   1   8      295.14      367.56     23.57 o 
 -18   1   8       12.70        7.68      8.77 o 
 -17   1   8      192.09      166.25     12.90 o 
 -16   1   8        1.19        0.00      6.54 o 
 -15   1   8        3.97        9.15      6.76 o 
 -14   1   8       10.01       19.81      5.53 o 
 -13   1   8      661.37      754.44     17.29 o 
 -12   1   8      132.33      123.33      7.39 o 
 -11   1   8     4051.40     4276.82     61.42 o 
 -10   1   8      463.55      468.06     11.50 o 
  -9   1   8     3353.56     3394.66     46.72 o 
  -8   1   8       35.39       38.66      4.17 o 
  -7   1   8    10415.54    10285.81    121.43 o 
  -6   1   8        0.52        2.41      2.41 o 
  -5   1   8     5582.71     5450.87     58.69 o 
  -4   1   8      162.34      133.98      4.70 o 
  -3   1   8      376.43      469.34      9.18 o 
  -2   1   8       29.37       32.52      2.64 o 
  -1   1   8    13951.37    13615.24    159.27 o 
   0   1   8     6534.05     6315.27     76.84 o 
   1   1   8     8660.74     8689.54    116.31 o 
   2   1   8       40.65       43.79      3.99 o 
   3   1   8       92.44       73.37      6.01 o 
   4   1   8     1827.75     1722.82     32.61 o 
   5   1   8      120.21      135.89      7.93 o 
   6   1   8      260.61      292.33     11.22 o 
   7   1   8     2143.56     2140.81     43.05 o 
   8   1   8     1318.19     1323.42     37.58 o 
   9   1   8      600.90      594.97     19.14 o 
  10   1   8      121.81      103.16      9.42 o 
  11   1   8      530.54      490.06     21.55 o 
  12   1   8     2607.57     2480.27     59.63 o 
  13   1   8      316.59      319.70     28.47 o 
  14   1   8        9.39        0.00      8.92 o 
  15   1   8      218.15      241.63     24.08 o 
 -20   2   8     3114.13     3110.62    124.45 o 
 -19   2   8        0.93        0.88      9.53 o 
 -18   2   8        1.03        0.00      8.12 o 
 -17   2   8        0.94        0.00      8.26 o 
 -16   2   8       91.45       65.85      9.52 o 
 -15   2   8       46.58       34.19      8.06 o 
 -14   2   8        9.52        8.11      6.11 o 
 -13   2   8       72.78       69.63      6.89 o 
 -12   2   8     8399.01     8429.00    122.20 o 
 -11   2   8      886.17      891.12     18.15 o 
 -10   2   8      267.43      248.36      8.40 o 
  -9   2   8      290.89      281.10      8.79 o 
  -8   2   8      775.65      762.59     14.68 o 
  -7   2   8      671.71      671.63     13.36 o 
  -6   2   8      133.85      111.14      5.03 o 
  -5   2   8      136.67      132.54      4.78 o 
  -4   2   8     1375.53     1305.63     18.56 o 
  -3   2   8     3941.59     3770.26     40.59 o 
  -2   2   8      177.16      218.33      5.51 o 
  -1   2   8     6186.77     6056.92     70.64 o 
   0   2   8    16348.65    16233.61    189.89 o 
   1   2   8      408.47      404.67      9.78 o 
   2   2   8       59.81       60.79      4.49 o 
   3   2   8      873.98      861.36     20.27 o 
   4   2   8      502.31      461.56     13.61 o 
   5   2   8      224.31      225.21      9.09 o 
   6   2   8      718.31      771.11     23.98 o 
   7   2   8     1824.78     1790.62     38.00 o 
   8   2   8     1492.35     1539.55     31.64 o 
   9   2   8        0.09        2.30      6.07 o 
  10   2   8      496.77      494.56     21.15 o 
  11   2   8     1029.69      978.82     31.56 o 
  12   2   8     1364.46     1437.49     40.86 o 
  13   2   8      107.73      108.94     12.90 o 
  14   2   8       40.60       25.86     10.70 o 
  15   2   8       47.70       38.75     15.06 o 
 -20   3   8       67.04       63.08     18.77 o 
 -19   3   8      159.71      224.99     18.76 o 
 -18   3   8      672.62      688.34     26.84 o 
 -17   3   8      677.80      766.44     34.37 o 
 -16   3   8      238.93      242.34     15.28 o 
 -15   3   8     2272.70     2022.78     49.54 o 
 -14   3   8      565.43      596.04     20.44 o 
 -13   3   8     1790.77     1914.34     41.81 o 
 -12   3   8      116.91      118.15      7.69 o 
 -11   3   8       84.81      105.59      7.38 o 
 -10   3   8      197.39      196.48      8.26 o 
  -9   3   8     1359.68     1334.34     22.15 o 
  -8   3   8       14.12        6.53      3.18 o 
  -7   3   8     1055.24     1064.93     20.18 o 
  -6   3   8     1816.26     1833.53     26.21 o 
  -5   3   8      555.55      503.11     10.21 o 
  -4   3   8       23.68       26.00      2.96 o 
  -3   3   8     1308.47     1251.77     16.86 o 
  -2   3   8      634.24      555.24      9.51 o 
  -1   3   8     4678.37     4641.67     53.35 o 
   0   3   8       27.18       32.29      3.65 o 
   1   3   8     3646.21     3729.22     50.79 o 
   2   3   8     4534.41     4373.47     58.68 o 
   3   3   8       12.39        9.73      3.97 o 
   4   3   8     1001.83      912.00     17.75 o 
   5   3   8     2381.08     2328.09     41.73 o 
   6   3   8      462.09      419.63     14.09 o 
   7   3   8      209.78      220.74     12.90 o 
   8   3   8     1305.29     1333.88     48.20 o 
   9   3   8      323.08      299.18     14.47 o 
  10   3   8       64.16       64.82     13.08 o 
  11   3   8     1023.22     1084.93     29.99 o 
  12   3   8     1747.49     1759.04     98.20 o 
  13   3   8       15.95       17.18      8.61 o 
  14   3   8      202.97      167.16     18.14 o 
 -19   4   8       12.13        8.93      8.68 o 
 -18   4   8       86.95       89.56     12.32 o 
 -17   4   8       16.79        0.00      7.65 o 
 -16   4   8       23.49       13.66      8.51 o 
 -15   4   8      159.62      156.35     12.46 o 
 -14   4   8      298.88      324.62     16.34 o 
 -13   4   8       75.92       82.42      9.69 o 
 -12   4   8     1952.68     2002.12     39.78 o 
 -11   4   8      184.53      173.29      9.24 o 
 -10   4   8      409.18      424.27     12.57 o 
  -9   4   8     3247.42     3203.69     47.96 o 
  -8   4   8     1477.75     1520.08     24.49 o 
  -7   4   8     3114.49     3032.26     42.53 o 
  -6   4   8     9702.79     9670.99    120.33 o 
  -5   4   8      304.02      310.40      8.55 o 
  -4   4   8      876.21      895.38     13.99 o 
  -3   4   8     5418.67     5348.67     63.41 o 
  -2   4   8     2578.91     2454.80     30.63 o 
  -1   4   8        4.86        8.13      2.73 o 
   0   4   8      264.32      261.13      7.48 o 
   1   4   8     5316.66     5424.92     71.57 o 
   2   4   8      342.02      319.86      9.39 o 
   3   4   8      780.17      791.44     16.55 o 
   4   4   8       10.35        3.98      3.65 o 
   5   4   8      265.59      263.75      8.83 o 
   6   4   8       27.78       28.75      6.12 o 
   7   4   8        0.05        0.00      5.18 o 
   8   4   8      958.15      973.40     30.01 o 
   9   4   8      915.10      950.89     29.26 o 
  10   4   8      995.33      971.04     30.25 o 
  11   4   8      251.20      225.21     15.01 o 
  12   4   8      164.42      179.06     31.31 o 
  13   4   8      343.72      376.41     20.00 o 
  14   4   8      379.24      422.41     31.77 o 
 -18   5   8     1490.46     1576.16     43.49 o 
 -17   5   8        3.01        0.00      7.17 o 
 -16   5   8        4.20        0.00      6.79 o 
 -15   5   8      780.56      794.34     26.44 o 
 -14   5   8     1940.04     1799.95     44.91 o 
 -13   5   8      137.53      165.11     21.63 o 
 -12   5   8      598.93      575.73     27.37 o 
 -11   5   8      436.45      502.62     29.08 o 
 -10   5   8      597.36      637.67     18.24 o 
  -9   5   8     2146.82     2093.11     37.44 o 
  -8   5   8      642.16      663.36     15.23 o 
  -7   5   8      594.00      628.31     14.62 o 
  -6   5   8      386.01      388.60     10.52 o 
  -5   5   8      483.79      503.35     10.95 o 
  -4   5   8     1511.76     1479.61     23.13 o 
  -3   5   8        1.36        0.58      2.95 o 
  -2   5   8     1005.53      959.90     17.69 o 
  -1   5   8     7068.28     6987.05     91.19 o 
   0   5   8      249.38      227.30      7.96 o 
   1   5   8      406.21      420.63     11.70 o 
   2   5   8     1741.35     1762.33     28.22 o 
   3   5   8      116.69      110.95      7.07 o 
   4   5   8       63.01       59.93      7.11 o 
   5   5   8     2416.11     2461.08     47.02 o 
   6   5   8     3962.27     3839.94     67.92 o 
   7   5   8       56.02       56.65      7.99 o 
   8   5   8     2083.46     2073.22     45.51 o 
   9   5   8       71.31       92.89     10.53 o 
  10   5   8      182.21      169.67     13.05 o 
  11   5   8      134.20      151.80     16.04 o 
  12   5   8       11.17       21.53      8.15 o 
  13   5   8       66.90       70.40     11.29 o 
 -17   6   8      489.72      435.35     25.63 o 
 -16   6   8      176.49      219.80     18.53 o 
 -15   6   8       39.39       47.11      8.95 o 
 -14   6   8      514.41      578.66     21.91 o 
 -13   6   8     1254.53     1263.39     43.68 o 
 -12   6   8       32.71       57.54     11.88 o 
 -11   6   8     1473.57     1435.28     43.32 o 
 -10   6   8       24.64       31.58     12.21 o 
  -9   6   8     2213.46     2149.55     45.28 o 
  -8   6   8      535.79      561.39     19.55 o 
  -7   6   8     4104.58     4111.91     65.08 o 
  -6   6   8      247.43      271.95      9.93 o 
  -5   6   8     2831.53     2866.07     42.15 o 
  -4   6   8     1181.50     1170.73     21.35 o 
  -3   6   8     1922.41     1915.87     30.29 o 
  -2   6   8      952.41      983.91     18.42 o 
  -1   6   8     2053.10     2082.41     32.32 o 
   0   6   8      349.54      340.04     10.14 o 
   1   6   8     1200.72     1201.49     22.78 o 
   2   6   8      942.85      949.91     19.68 o 
   3   6   8      952.87      918.15     21.32 o 
   4   6   8       57.97       62.62      7.05 o 
   5   6   8      801.07      793.50     21.76 o 
   6   6   8     1824.77     1779.23     37.65 o 
   7   6   8       23.78       25.24      9.32 o 
   8   6   8      108.05      102.90      9.60 o 
   9   6   8      292.57      337.57     17.34 o 
  10   6   8     1840.82     1810.28     62.76 o 
  11   6   8       28.64       46.96      9.70 o 
  12   6   8       58.16       48.58     13.08 o 
 -16   7   8       23.98       17.00     10.72 o 
 -15   7   8      195.34      183.18     17.04 o 
 -14   7   8      580.50      636.98     24.87 o 
 -13   7   8      595.24      568.34     21.82 o 
 -12   7   8        6.00        0.00      6.59 o 
 -11   7   8      276.04      286.85     15.37 o 
 -10   7   8     1771.95     1711.54     39.01 o 
  -9   7   8       16.43       20.11      8.22 o 
  -8   7   8      679.82      658.26     20.66 o 
  -7   7   8      193.52      187.70     11.56 o 
  -6   7   8      496.19      482.78     16.20 o 
  -5   7   8     1777.56     1713.19     35.91 o 
  -4   7   8       99.41      121.56      7.46 o 
  -3   7   8     6036.87     6100.24     97.14 o 
  -2   7   8        4.67        4.13      4.64 o 
  -1   7   8      130.30      149.67      7.43 o 
   0   7   8        1.32        9.31      4.82 o 
   1   7   8      219.56      225.55     10.41 o 
   2   7   8     3168.61     3123.63     57.02 o 
   3   7   8       20.21       21.71      5.66 o 
   4   7   8      180.95      175.78     15.43 o 
   5   7   8      659.01      653.81     18.47 o 
   6   7   8      364.03      392.68     16.04 o 
   7   7   8      770.76      839.03     23.78 o 
   8   7   8      918.29      926.03     25.44 o 
   9   7   8       17.95       22.63      8.43 o 
  10   7   8     2520.56     2548.34     52.06 o 
 -14   8   8      366.39      389.45     23.97 o 
 -13   8   8      320.86      273.96     20.39 o 
 -12   8   8        0.90        0.00      7.29 o 
 -11   8   8      934.55      921.60     29.61 o 
 -10   8   8       31.48       25.84      7.39 o 
  -9   8   8     1073.87     1018.40     27.87 o 
  -8   8   8      134.10      173.59     13.71 o 
  -7   8   8       58.32       62.08      8.86 o 
  -6   8   8        3.22        7.87      5.77 o 
  -5   8   8     1751.62     1726.15     36.39 o 
  -4   8   8      985.20      974.23     28.64 o 
  -3   8   8      354.20      332.68     19.43 o 
  -2   8   8      163.72      173.29     12.86 o 
  -1   8   8      957.74     1005.75     31.23 o 
   0   8   8       66.87       71.43      6.20 o 
   1   8   8      652.56      633.66     17.78 o 
   2   8   8      152.33      155.48     12.60 o 
   3   8   8       28.29       20.92      6.59 o 
   4   8   8      154.05      177.60     10.71 o 
   5   8   8       67.44       81.03      8.37 o 
   6   8   8     1305.10     1271.36     28.74 o 
   7   8   8      501.19      527.97     19.62 o 
   8   8   8      512.48      586.12     20.75 o 
   9   8   8      211.90      195.73     15.67 o 
 -12   9   8        0.30        0.00      9.85 o 
 -11   9   8      225.55      307.66     18.97 o 
 -10   9   8        8.26        4.11      8.57 o 
  -9   9   8       40.11       38.44      9.34 o 
  -8   9   8        0.11        6.83      7.40 o 
  -7   9   8      107.89       92.59     13.25 o 
  -6   9   8      295.72      305.70     13.81 o 
  -5   9   8        9.85       24.95     11.34 o 
  -4   9   8      415.56      379.65     21.74 o 
  -3   9   8      123.62      158.30     15.71 o 
  -2   9   8      332.24      386.13     30.38 o 
  -1   9   8      334.44      310.15     19.81 o 
   0   9   8      552.14      609.46     26.62 o 
   1   9   8      137.08      121.58     14.01 o 
   2   9   8      130.67      124.32      8.29 o 
   3   9   8        7.26       17.02      6.28 o 
   4   9   8      292.84      319.05     14.91 o 
   5   9   8       14.18       16.70      6.92 o 
   6   9   8      860.16      869.06     23.41 o 
  -8  10   8       57.87       84.75     15.58 o 
  -7  10   8      149.34      180.10     25.94 o 
  -6  10   8      375.38      438.43     28.97 o 
  -5  10   8       96.08      102.97     14.64 o 
  -4  10   8       20.00       24.69     10.68 o 
  -3  10   8       62.72       95.91     17.01 o 
  -2  10   8        0.87        2.49      9.39 o 
  -1  10   8        3.95        8.61      9.37 o 
   0  10   8        0.00        0.00     10.23 o 
   1  10   8       37.63       20.61     12.43 o 
   2  10   8       20.98       38.75     12.92 o 
   3  10   8      196.45      176.41     19.73 o 
 -20   1   9      132.10      151.41     27.58 o 
 -19   1   9        5.60       17.08     10.45 o 
 -18   1   9       10.27        4.04      9.31 o 
 -17   1   9       10.61        0.26      6.89 o 
 -16   1   9        3.62        2.64      9.00 o 
 -15   1   9       16.13       19.19      7.51 o 
 -14   1   9      373.71      363.87     17.81 o 
 -13   1   9      127.39      124.60      7.84 o 
 -12   1   9       75.86       68.33      6.38 o 
 -11   1   9     1063.35     1088.06     21.28 o 
 -10   1   9       70.74       74.50      5.97 o 
  -9   1   9     1130.75     1155.98     20.20 o 
  -8   1   9     1662.70     1585.36     25.12 o 
  -7   1   9       17.73       19.97      3.36 o 
  -6   1   9      255.86      231.64      6.54 o 
  -5   1   9       37.96       31.84      3.18 o 
  -4   1   9     2385.23     2399.60     30.25 o 
  -3   1   9     1836.62     1921.71     23.68 o 
  -2   1   9     4702.46     4749.67     52.25 o 
  -1   1   9      379.55      398.43      9.18 o 
   0   1   9     3986.10     3982.72     48.55 o 
   1   1   9       66.70       74.28      5.17 o 
   2   1   9     3974.64     3901.18     53.06 o 
   3   1   9      289.32      277.32      8.26 o 
   4   1   9      609.89      537.11     15.36 o 
   5   1   9      229.17      222.46     10.32 o 
   6   1   9      388.63      370.48     16.41 o 
   7   1   9     1826.94     1813.18     36.10 o 
   8   1   9      177.40      177.63     12.51 o 
   9   1   9     1192.93     1188.51     31.24 o 
  10   1   9      574.94      575.61     27.81 o 
  11   1   9       28.58       29.44      8.78 o 
  12   1   9      272.08      315.35     22.13 o 
  13   1   9        5.99        1.58      9.56 o 
  14   1   9       14.17       12.05     10.26 o 
 -20   2   9      284.20      276.57     24.24 o 
 -19   2   9       54.51       48.25     11.97 o 
 -18   2   9        5.08        0.00      7.68 o 
 -17   2   9      599.35      568.95     36.94 o 
 -16   2   9       75.35       62.81     11.99 o 
 -15   2   9       19.20       20.58      7.04 o 
 -14   2   9       34.99       20.94      7.12 o 
 -13   2   9     1078.31     1134.15     24.25 o 
 -12   2   9      238.42      246.15      9.85 o 
 -11   2   9      131.56      139.09      7.66 o 
 -10   2   9      318.77      325.11      9.89 o 
  -9   2   9     2014.82     1973.55     30.21 o 
  -8   2   9      334.00      333.04     10.38 o 
  -7   2   9     7294.52     7176.19     87.19 o 
  -6   2   9     1874.33     1856.15     26.43 o 
  -5   2   9      499.75      536.34     10.03 o 
  -4   2   9       47.78       57.95      4.09 o 
  -3   2   9      382.91      419.54      8.39 o 
  -2   2   9     3040.10     2977.85     34.73 o 
  -1   2   9     1339.05     1411.06     21.48 o 
   0   2   9      727.74      650.52     15.33 o 
   1   2   9      113.81      106.15      5.72 o 
   2   2   9     2141.74     2094.69     31.57 o 
   3   2   9     1443.36     1330.24     23.82 o 
   4   2   9     3040.74     3024.17     45.87 o 
   5   2   9      168.07      149.30     12.81 o 
   6   2   9       71.93       87.39      8.58 o 
   7   2   9      962.97      940.95     22.82 o 
   8   2   9       13.10       14.46      5.35 o 
   9   2   9       19.01       23.25      6.83 o 
  10   2   9     2823.05     2732.60     57.35 o 
  11   2   9      624.68      611.33     22.20 o 
  12   2   9      835.42      756.39     53.35 o 
  13   2   9      300.32      303.41     49.42 o 
  14   2   9      459.41      454.94     27.88 o 
 -19   3   9       28.69       18.43     10.56 o 
 -18   3   9     2088.28     1946.07     51.07 o 
 -17   3   9       85.88       83.85     11.64 o 
 -16   3   9       25.90       38.69      9.11 o 
 -15   3   9      858.13      771.65     26.65 o 
 -14   3   9       24.21       30.48      7.55 o 
 -13   3   9      224.63      218.12     14.33 o 
 -12   3   9      174.59      194.07     13.23 o 
 -11   3   9     1061.04     1085.28     21.58 o 
 -10   3   9       23.85       21.08      4.89 o 
  -9   3   9       22.96       42.66      7.24 o 
  -8   3   9      132.89      122.04      6.88 o 
  -7   3   9     4454.71     4435.46     56.56 o 
  -6   3   9     3328.70     3368.80     44.26 o 
  -5   3   9      522.54      529.25     13.44 o 
  -4   3   9     2290.04     2389.19     31.20 o 
  -3   3   9      100.59      116.59      4.86 o 
  -2   3   9      399.04      430.47      8.38 o 
  -1   3   9     2158.20     2170.23     30.57 o 
   0   3   9       23.18       17.91      4.17 o 
   1   3   9     2809.47     2787.99     40.07 o 
   2   3   9     3424.74     3346.45     46.99 o 
   3   3   9        3.23        0.08      3.51 o 
   4   3   9       46.46       64.53      7.85 o 
   5   3   9      370.55      378.83     11.53 o 
   6   3   9      918.90      873.52     21.54 o 
   7   3   9      486.13      487.55     17.96 o 
   8   3   9      263.58      234.82     13.37 o 
   9   3   9      111.56      138.64     17.25 o 
  10   3   9      657.65      710.08     23.66 o 
  11   3   9      118.43      106.42     11.06 o 
  12   3   9      407.86      437.85     19.82 o 
  13   3   9     1052.40     1086.89     36.28 o 
  14   3   9      566.35      614.12     69.05 o 
 -19   4   9      219.93      227.67     17.21 o 
 -18   4   9       12.43        3.63      8.83 o 
 -17   4   9      115.92      127.89     12.83 o 
 -16   4   9       17.23       37.15      9.01 o 
 -15   4   9       40.78       50.09      9.36 o 
 -14   4   9       12.12        8.89      6.84 o 
 -13   4   9     1005.03      992.99     30.01 o 
 -12   4   9      230.85      227.85     13.78 o 
 -11   4   9     1143.72     1108.26     29.41 o 
 -10   4   9      248.09      254.78     11.65 o 
  -9   4   9      716.43      739.58     16.77 o 
  -8   4   9     1141.76     1124.86     20.19 o 
  -7   4   9      618.18      606.13     12.86 o 
  -6   4   9      132.45      142.94      6.58 o 
  -5   4   9     5626.01     5612.93     66.30 o 
  -4   4   9      225.61      226.41      6.84 o 
  -3   4   9     1654.37     1670.43     23.84 o 
  -2   4   9     2014.10     2020.52     27.72 o 
  -1   4   9      911.38      886.61     16.68 o 
   0   4   9     1248.02     1259.37     21.74 o 
   1   4   9      756.63      761.80     15.54 o 
   2   4   9      738.05      733.25     19.56 o 
   3   4   9      633.82      689.45     14.89 o 
   4   4   9       66.04       72.43      6.67 o 
   5   4   9      684.89      645.52     16.80 o 
   6   4   9     5523.23     5439.36     91.77 o 
   7   4   9       24.48       24.37      6.86 o 
   8   4   9     1008.97      985.65     27.57 o 
   9   4   9       36.47       40.46      8.39 o 
  10   4   9      714.72      755.34     24.70 o 
  11   4   9       14.73        4.20      7.01 o 
  12   4   9        0.26        0.00      7.04 o 
  13   4   9       89.13       95.65     18.83 o 
 -18   5   9      949.36      846.79     46.71 o 
 -17   5   9       11.38       10.66      8.20 o 
 -16   5   9     1055.05     1060.28     32.62 o 
 -15   5   9       49.45       58.50      9.69 o 
 -14   5   9      325.03      346.82     25.65 o 
 -13   5   9        5.91        2.66      6.55 o 
 -12   5   9      258.42      233.51     14.11 o 
 -11   5   9      122.07      144.21     11.15 o 
 -10   5   9      631.89      586.50     19.37 o 
  -9   5   9      966.57      951.86     23.72 o 
  -8   5   9      118.19      100.69      8.13 o 
  -7   5   9     1042.11     1047.27     21.50 o 
  -6   5   9      945.90      951.24     17.38 o 
  -5   5   9     3615.22     3542.59     45.27 o 
  -4   5   9        2.86        5.51      3.73 o 
  -3   5   9      626.40      625.05     12.28 o 
  -2   5   9       27.21       32.69      5.15 o 
  -1   5   9      489.64      465.35     11.66 o 
   0   5   9      658.69      654.76     14.09 o 
   1   5   9       13.77       16.79      4.41 o 
   2   5   9      563.13      547.39     13.20 o 
   3   5   9      621.58      622.74     15.38 o 
   4   5   9      295.46      308.48     13.08 o 
   5   5   9      144.03      145.19     10.13 o 
   6   5   9     1587.73     1578.35     34.67 o 
   7   5   9      187.18      192.35     11.71 o 
   8   5   9      267.41      225.34     13.69 o 
   9   5   9       38.04       56.42      9.95 o 
  10   5   9      833.38      912.77     27.64 o 
  11   5   9       73.96       62.91      9.97 o 
  12   5   9       24.95       28.67      8.71 o 
 -17   6   9      676.71      612.85     31.28 o 
 -16   6   9       87.66      114.06     17.70 o 
 -15   6   9      531.05      589.12     23.22 o 
 -14   6   9        1.39        0.00      6.65 o 
 -13   6   9        2.37        6.48      7.74 o 
 -12   6   9        0.94        0.00      6.24 o 
 -11   6   9      429.33      447.94     19.42 o 
 -10   6   9       60.87       61.84     11.10 o 
  -9   6   9      128.54      125.18     17.54 o 
  -8   6   9       49.71       65.98      8.23 o 
  -7   6   9      649.52      614.02     21.34 o 
  -6   6   9      167.06      183.46     10.36 o 
  -5   6   9     3533.43     3487.71     56.20 o 
  -4   6   9      351.76      318.04     10.38 o 
  -3   6   9      352.86      356.09     11.92 o 
  -2   6   9     1209.39     1271.63     22.58 o 
  -1   6   9       58.51       54.88      5.44 o 
   0   6   9      546.35      550.23     13.28 o 
   1   6   9      475.37      479.49     20.35 o 
   2   6   9     1442.25     1438.34     31.46 o 
   3   6   9       41.90       49.42      7.20 o 
   4   6   9       13.90       13.54      5.81 o 
   5   6   9       97.55      109.66      8.73 o 
   6   6   9      633.08      611.27     22.93 o 
   7   6   9        6.09        4.53      6.30 o 
   8   6   9       95.83      103.71     10.57 o 
   9   6   9       36.81       45.73      8.60 o 
  10   6   9      141.62      149.08     12.65 o 
  11   6   9      545.64      572.58     22.68 o 
 -16   7   9      552.34      518.93     28.56 o 
 -15   7   9        9.93       17.54     10.72 o 
 -14   7   9        2.92        2.12      8.51 o 
 -13   7   9      145.76      129.07     11.96 o 
 -12   7   9      353.09      321.81     20.01 o 
 -11   7   9      610.67      590.62     27.81 o 
 -10   7   9      405.36      369.34     16.27 o 
  -9   7   9       38.92       39.97     10.05 o 
  -8   7   9      139.47      136.00     12.25 o 
  -7   7   9      493.29      512.31     18.45 o 
  -6   7   9      405.94      445.37     15.45 o 
  -5   7   9     1376.30     1321.19     33.16 o 
  -4   7   9        6.45       14.65      5.83 o 
  -3   7   9      107.73      112.55      8.84 o 
  -2   7   9       33.06       25.39      5.94 o 
  -1   7   9      187.09      212.03     11.33 o 
   0   7   9     1644.45     1693.18     35.43 o 
   1   7   9      141.29      143.63     10.13 o 
   2   7   9      210.57      225.84     12.11 o 
   3   7   9      600.60      608.05     23.49 o 
   4   7   9        0.07        1.37      6.64 o 
   5   7   9        6.70        0.78      5.57 o 
   6   7   9      198.09      220.98     15.21 o 
   7   7   9       79.88       75.64      9.42 o 
   8   7   9      371.32      356.29     16.54 o 
   9   7   9      247.99      248.52     16.58 o 
  10   7   9       85.11       90.44     12.13 o 
 -14   8   9       19.75       18.88     11.14 o 
 -13   8   9       49.32       45.87      9.63 o 
 -12   8   9       88.45       97.22     19.24 o 
 -11   8   9      318.76      355.94     24.62 o 
 -10   8   9       45.07       25.65      8.04 o 
  -9   8   9       23.48       22.61      8.38 o 
  -8   8   9      146.76      149.27     13.07 o 
  -7   8   9      154.06      141.14     14.36 o 
  -6   8   9      216.14      212.04     15.06 o 
  -5   8   9       82.87       97.94     11.16 o 
  -4   8   9      592.52      594.76     22.27 o 
  -3   8   9       12.48       11.67      8.67 o 
  -2   8   9        1.32       14.65      7.86 o 
  -1   8   9      348.62      341.84     16.97 o 
   0   8   9       59.63       64.14      5.80 o 
   1   8   9      557.05      548.39     33.20 o 
   2   8   9       24.82       31.90      7.16 o 
   3   8   9       28.78       22.81      7.22 o 
   4   8   9     1408.82     1443.21     33.53 o 
   5   8   9       48.75       44.33      8.32 o 
   6   8   9        0.14        9.63      7.30 o 
   7   8   9        1.28        1.82      7.16 o 
   8   8   9      476.45      446.36     18.93 o 
 -11   9   9      921.53      866.26     49.22 o 
 -10   9   9      355.89      319.73     19.19 o 
  -9   9   9      976.57      970.46     29.66 o 
  -8   9   9      676.78      712.11     24.32 o 
  -7   9   9      500.46      508.91     19.41 o 
  -6   9   9       26.20       35.96     20.73 o 
  -5   9   9      493.27      515.79     33.70 o 
  -4   9   9       63.39       55.94     11.38 o 
  -3   9   9     2455.34     2478.85     64.54 o 
  -2   9   9        3.14        2.50      8.45 o 
  -1   9   9      547.94      559.95     30.66 o 
   0   9   9      413.69      481.02     28.64 o 
   1   9   9       19.58       15.24      6.25 o 
   2   9   9      572.77      595.19     18.51 o 
   3   9   9      281.08      314.94     19.89 o 
   4   9   9     1029.76     1101.94     28.83 o 
   5   9   9      292.27      312.71     15.53 o 
  -7  10   9      558.56      547.70     31.37 o 
  -6  10   9      130.04      133.95     16.15 o 
  -5  10   9      859.96      939.81     37.20 o 
  -4  10   9      309.20      396.45     27.84 o 
  -3  10   9       17.24       20.33     12.34 o 
  -2  10   9       48.51       55.89     18.41 o 
  -1  10   9      438.20      507.03     37.55 o 
   0  10   9      773.56      718.13     36.32 o 
   1  10   9      193.21      200.08     34.14 o 
 -20   0  10     3164.26     3235.69    154.34 o 
 -19   0  10      233.68      159.15     31.90 o 
 -18   0  10     1297.02     1241.17     65.41 o 
 -17   0  10      126.01      131.46     19.36 o 
 -16   0  10      802.86      794.04     32.30 o 
 -15   0  10      454.40      486.47     24.51 o 
 -14   0  10     2612.38     2655.65     76.88 o 
 -13   0  10      118.61      119.39     17.72 o 
 -12   0  10       25.12       10.80      7.92 o 
 -11   0  10      878.15      879.24     26.74 o 
 -10   0  10     3596.98     3564.22     75.00 o 
  -9   0  10     6286.91     6153.13    120.64 o 
  -8   0  10      577.39      654.59     20.65 o 
  -7   0  10       34.39       34.32      5.42 o 
  -6   0  10        5.11        3.58      3.91 o 
  -5   0  10        0.05        0.00      3.16 o 
  -4   0  10     6891.08     6632.06     97.80 o 
  -3   0  10     9753.95     9963.73    154.91 o 
  -2   0  10     2085.09     2124.24     38.63 o 
  -1   0  10     3295.76     3072.23     64.77 o 
   0   0  10     3191.81     3214.65     60.36 o 
   1   0  10     1218.42     1183.57     26.66 o 
   2   0  10    12236.53    12217.13    207.35 o 
   3   0  10       65.95       83.68      7.07 o 
   4   0  10     5624.21     5864.67    117.47 o 
   5   0  10       53.14       44.46      8.77 o 
   6   0  10      646.87      669.66     26.57 o 
   7   0  10      210.61      227.73     16.47 o 
   8   0  10     2260.23     2195.61     61.03 o 
   9   0  10     3220.35     3377.79    153.27 o 
  10   0  10        1.71        5.44      9.92 o 
  11   0  10      376.57      391.90     42.06 o 
  12   0  10     1389.55     1346.07     80.38 o 
  13   0  10      247.09      260.20     37.78 o 
 -20   1  10       12.69        7.90     11.51 o 
 -19   1  10       14.35        0.00     11.45 o 
 -18   1  10       51.16       44.69     12.00 o 
 -17   1  10      823.08      869.72     27.35 o 
 -16   1  10       31.07       21.58      7.83 o 
 -15   1  10     3494.18     3859.96     94.12 o 
 -14   1  10       45.64       43.78      6.85 o 
 -13   1  10     1340.55     1395.20     26.53 o 
 -12   1  10        2.49        2.67      4.47 o 
 -11   1  10     1421.55     1410.32     25.75 o 
 -10   1  10      207.08      206.28     10.40 o 
  -9   1  10    13614.33    13662.02    169.92 o 
  -8   1  10       18.04        9.08      3.72 o 
  -7   1  10     2491.45     2440.63     30.79 o 
  -6   1  10      356.86      384.04      9.11 o 
  -5   1  10     3201.76     3457.42     41.45 o 
  -4   1  10     6265.64     6098.97     64.02 o 
  -3   1  10     3252.29     3551.47     39.20 o 
  -2   1  10      464.61      487.62     10.83 o 
  -1   1  10      381.36      394.14      9.54 o 
   0   1  10      732.53      747.03     13.97 o 
   1   1  10       34.74       33.07      4.06 o 
   2   1  10     1277.69     1296.18     23.45 o 
   3   1  10     1867.20     1825.62     28.93 o 
   4   1  10     7761.89     7790.69    107.87 o 
   5   1  10        0.11        0.00      4.79 o 
   6   1  10      106.74      114.40      8.87 o 
   7   1  10      628.05      631.58     18.58 o 
   8   1  10     4870.25     4771.74     88.31 o 
   9   1  10      893.45      860.31     36.80 o 
  10   1  10       22.15       14.47      9.01 o 
  11   1  10      214.18      226.91     19.08 o 
  12   1  10     1118.47     1167.06     74.14 o 
  13   1  10      234.89      271.38     27.35 o 
 -20   2  10      310.06      394.17     25.74 o 
 -19   2  10        9.57       16.98     10.86 o 
 -18   2  10      150.56      178.79     21.05 o 
 -17   2  10       37.46       31.82      9.55 o 
 -16   2  10     1151.16     1057.74     33.54 o 
 -15   2  10      674.68      686.15     23.16 o 
 -14   2  10       55.85       76.98      9.30 o 
 -13   2  10       67.99       71.45      9.59 o 
 -12   2  10     2694.63     2707.83     43.06 o 
 -11   2  10       89.24       84.26      6.73 o 
 -10   2  10      542.24      545.79     13.20 o 
  -9   2  10       11.06       10.67      3.94 o 
  -8   2  10     2291.33     2316.37     34.69 o 
  -7   2  10     5819.57     5580.97     69.46 o 
  -6   2  10      726.37      640.28     12.20 o 
  -5   2  10     1661.46     1668.38     22.69 o 
  -4   2  10    10837.82    10759.92    121.97 o 
  -3   2  10       57.24       64.71      4.35 o 
  -2   2  10      621.25      580.97     12.28 o 
  -1   2  10       91.82       98.99      5.24 o 
   0   2  10     1044.80     1016.33     17.50 o 
   1   2  10      208.62      208.47      7.98 o 
   2   2  10      984.67     1020.92     18.90 o 
   3   2  10     1997.58     2012.83     31.45 o 
   4   2  10     4842.06     4928.39     71.18 o 
   5   2  10      111.98      125.35      8.22 o 
   6   2  10      353.89      346.85     18.82 o 
   7   2  10     1602.02     1608.23     45.77 o 
   8   2  10      497.43      468.29     21.14 o 
   9   2  10      240.61      206.47     15.08 o 
  10   2  10      165.43      159.52     20.59 o 
  11   2  10       63.53       43.69     11.88 o 
  12   2  10       81.36       99.72     14.96 o 
  13   2  10      260.90      247.43     25.68 o 
 -19   3  10      113.49       82.59     14.65 o 
 -18   3  10       96.79       75.82     21.81 o 
 -17   3  10     1778.87     1961.00     51.24 o 
 -16   3  10       51.05       51.63      9.94 o 
 -15   3  10      818.05      853.96     28.52 o 
 -14   3  10      172.99      186.41     13.86 o 
 -13   3  10       80.26       91.85      9.91 o 
 -12   3  10      107.18      108.37      8.67 o 
 -11   3  10       67.38       60.50      6.34 o 
 -10   3  10      535.95      579.24     13.88 o 
  -9   3  10      786.86      821.07     17.69 o 
  -8   3  10       58.10       73.14      5.69 o 
  -7   3  10     1010.68      978.41     18.23 o 
  -6   3  10      442.91      401.18     11.17 o 
  -5   3  10      730.36      722.84     13.99 o 
  -4   3  10        2.59        2.32      3.16 o 
  -3   3  10        2.47        2.42      2.92 o 
  -2   3  10     3678.93     3455.66     43.76 o 
  -1   3  10       62.21       79.05      5.25 o 
   0   3  10     1287.01     1250.70     21.72 o 
   1   3  10     1968.30     1890.74     29.81 o 
   2   3  10       90.04       92.30      6.27 o 
   3   3  10       22.51       18.88      4.47 o 
   4   3  10     1740.80     1793.46     34.11 o 
   5   3  10      456.64      447.73     14.03 o 
   6   3  10     1088.39     1163.11     28.98 o 
   7   3  10     1238.44     1203.14     34.57 o 
   8   3  10       36.14       22.98      8.05 o 
   9   3  10       16.94        4.20      8.44 o 
  10   3  10        0.02        1.97      6.86 o 
  11   3  10       21.80        8.35     10.32 o 
  12   3  10       12.16        8.51      9.02 o 
  13   3  10       40.63       26.72     11.80 o 
 -19   4  10        9.55        6.12      9.68 o 
 -18   4  10        0.35        0.00      9.20 o 
 -17   4  10       35.11       50.93     10.71 o 
 -16   4  10      232.51      251.30     21.45 o 
 -15   4  10      484.93      498.44     29.97 o 
 -14   4  10       89.18       76.68     12.76 o 
 -13   4  10     1969.54     2029.58     56.88 o 
 -12   4  10       17.65       18.72      7.44 o 
 -11   4  10     2743.73     2734.39     55.59 o 
 -10   4  10     1901.48     1963.92     52.01 o 
  -9   4  10      359.89      367.12     14.87 o 
  -8   4  10      314.44      331.99     10.41 o 
  -7   4  10     1354.97     1291.95     21.53 o 
  -6   4  10     5650.27     5617.35     72.83 o 
  -5   4  10      756.84      756.19     13.91 o 
  -4   4  10     1637.81     1695.43     23.59 o 
  -3   4  10      558.37      593.05     11.41 o 
  -2   4  10      117.87      119.37      6.07 o 
  -1   4  10      196.31      183.79      8.41 o 
   0   4  10      772.84      787.13     22.69 o 
   1   4  10      257.57      266.06      9.35 o 
   2   4  10      484.65      477.86     12.44 o 
   3   4  10      106.47      109.48      7.28 o 
   4   4  10     1530.51     1521.69     29.65 o 
   5   4  10     2235.59     2233.46     62.89 o 
   6   4  10      408.57      379.40     17.27 o 
   7   4  10       18.93       28.04     11.27 o 
   8   4  10       40.13       37.07      8.11 o 
   9   4  10      890.85      926.88     28.03 o 
  10   4  10      699.49      730.81     25.45 o 
  11   4  10       35.78       24.09      9.57 o 
  12   4  10      118.49      100.71     13.86 o 
 -18   5  10      977.34      943.56     34.80 o 
 -17   5  10      298.41      359.76     24.26 o 
 -16   5  10       90.72       93.91     11.97 o 
 -15   5  10      481.38      490.13     32.61 o 
 -14   5  10        0.00        0.00      7.17 o 
 -13   5  10      195.53      178.84     16.57 o 
 -12   5  10      157.86      152.53     14.57 o 
 -11   5  10     1645.26     1591.51     41.62 o 
 -10   5  10      574.87      528.09     18.95 o 
  -9   5  10      445.11      469.02     19.37 o 
  -8   5  10      984.68     1015.16     26.40 o 
  -7   5  10      206.95      228.40      8.65 o 
  -6   5  10       68.27       63.41      5.74 o 
  -5   5  10      831.23      860.57     15.92 o 
  -4   5  10      624.27      613.74     13.65 o 
  -3   5  10     1412.26     1380.28     23.87 o 
  -2   5  10     1964.67     1974.52     31.67 o 
  -1   5  10      292.97      327.99     13.99 o 
   0   5  10      459.55      441.71     12.87 o 
   1   5  10      483.49      479.23     13.61 o 
   2   5  10     3526.42     3478.49     53.13 o 
   3   5  10        3.92        6.30      5.50 o 
   4   5  10     1921.89     1877.16     38.94 o 
   5   5  10      524.98      537.11     18.23 o 
   6   5  10      321.14      348.18     16.54 o 
   7   5  10     1161.07     1130.58     28.67 o 
   8   5  10      585.12      617.80     21.12 o 
   9   5  10       31.33       33.09      7.88 o 
  10   5  10      939.21      948.65     32.27 o 
  11   5  10        2.93       19.08      9.91 o 
 -17   6  10      469.60      437.30     24.90 o 
 -16   6  10       10.43       21.90      8.95 o 
 -15   6  10      238.23      256.91     16.45 o 
 -14   6  10        6.28        0.00      7.63 o 
 -13   6  10     2002.50     1984.50     50.08 o 
 -12   6  10       35.26       40.99     11.86 o 
 -11   6  10      573.73      528.71     21.93 o 
 -10   6  10       50.52       43.80      8.17 o 
  -9   6  10      841.13      839.25     24.49 o 
  -8   6  10      460.93      472.29     19.52 o 
  -7   6  10     3077.86     2974.19     59.39 o 
  -6   6  10     1515.64     1551.24     32.36 o 
  -5   6  10     1568.55     1547.52     28.49 o 
  -4   6  10      678.97      664.09     15.43 o 
  -3   6  10      327.05      321.84     13.88 o 
  -2   6  10      110.31      124.79      7.10 o 
  -1   6  10      226.45      214.54      9.04 o 
   0   6  10      348.85      363.15     12.13 o 
   1   6  10      101.41       92.08      8.86 o 
   2   6  10     2146.90     2109.71     42.53 o 
   3   6  10        5.54        8.13      5.94 o 
   4   6  10       65.96       61.26      8.21 o 
   5   6  10      242.64      263.11     13.54 o 
   6   6  10     1397.05     1451.17     37.07 o 
   7   6  10      215.67      213.87     14.16 o 
   8   6  10      208.34      216.75     13.79 o 
   9   6  10      176.33      196.38     16.14 o 
  10   6  10      799.99      751.26     24.76 o 
 -15   7  10        0.57        0.00      7.85 o 
 -14   7  10      588.45      623.93     63.69 o 
 -13   7  10      403.15      460.57     21.21 o 
 -12   7  10      329.68      324.73     18.24 o 
 -11   7  10       92.34       88.83     11.39 o 
 -10   7  10      465.17      483.08     19.06 o 
  -9   7  10     3032.10     3056.68     62.11 o 
  -8   7  10       28.19       29.36      7.50 o 
  -7   7  10     2913.24     2787.55     57.04 o 
  -6   7  10       91.08       93.43      9.96 o 
  -5   7  10        0.17        7.43      5.39 o 
  -4   7  10        0.30        1.99      5.32 o 
  -3   7  10       44.85       52.26      7.55 o 
  -2   7  10     3798.70     3832.43     58.27 o 
  -1   7  10      123.70      117.75      8.29 o 
   0   7  10        1.87        0.00      5.65 o 
   1   7  10       33.44       41.01      9.30 o 
   2   7  10       52.16       76.28      8.68 o 
   3   7  10      346.96      368.40     15.53 o 
   4   7  10      566.14      541.46     18.92 o 
   5   7  10       82.44       57.15      8.67 o 
   6   7  10     2688.51     2782.06     60.49 o 
   7   7  10       70.88       82.16     11.05 o 
   8   7  10      281.67      262.25     15.18 o 
   9   7  10       13.77        9.58      8.12 o 
 -13   8  10      250.92      236.13     16.52 o 
 -12   8  10       26.61       52.88     10.60 o 
 -11   8  10       63.96       68.68     11.86 o 
 -10   8  10       13.01        0.00      7.04 o 
  -9   8  10      548.96      592.61     31.61 o 
  -8   8  10      251.30      240.88     25.36 o 
  -7   8  10       20.10       19.27      7.48 o 
  -6   8  10        0.30        6.92      5.83 o 
  -5   8  10      461.32      459.53     24.28 o 
  -4   8  10      271.31      278.34     22.43 o 
  -3   8  10      358.63      385.96     20.92 o 
  -2   8  10        2.90       12.85      8.00 o 
  -1   8  10       29.40       20.91      9.02 o 
   0   8  10       35.48       38.92      7.69 o 
   1   8  10      143.85      131.23     11.32 o 
   2   8  10     2659.14     2719.44     58.75 o 
   3   8  10      196.96      193.62     13.11 o 
   4   8  10      366.12      364.64     16.42 o 
   5   8  10     1114.03     1126.27     29.56 o 
   6   8  10      297.95      286.49     17.13 o 
   7   8  10        3.58        2.24      8.42 o 
 -10   9  10      202.20      187.16     20.04 o 
  -9   9  10      341.75      404.77     19.70 o 
  -8   9  10      188.57      203.19     14.42 o 
  -7   9  10        8.75       14.28      7.67 o 
  -6   9  10     1400.64     1391.27     48.57 o 
  -5   9  10      192.87      166.16     16.65 o 
  -4   9  10      182.85      166.33     18.84 o 
  -3   9  10      188.05      198.78     20.96 o 
  -2   9  10      208.16      240.20     22.49 o 
  -1   9  10        0.46        0.00      9.92 o 
   0   9  10      454.42      428.69     27.92 o 
   1   9  10       14.73       24.76     11.79 o 
   2   9  10      402.31      413.25     18.73 o 
   3   9  10      221.94      235.20     15.18 o 
   4   9  10        4.67        4.25      8.16 o 
  -4  10  10        0.54        0.00     11.00 o 
  -3  10  10        8.74        0.00     11.01 o 
 -20   1  11       13.49       18.19     13.78 o 
 -19   1  11        7.96        0.00     10.28 o 
 -18   1  11       12.41       10.86     10.02 o 
 -17   1  11       52.39       46.00     10.58 o 
 -16   1  11      150.61      167.72     13.04 o 
 -15   1  11     1167.72     1239.35     33.13 o 
 -14   1  11      898.05      955.94     31.58 o 
 -13   1  11      539.28      546.07     19.94 o 
 -12   1  11       32.02       40.36      6.06 o 
 -11   1  11        7.62       12.48      4.84 o 
 -10   1  11      518.30      514.72     14.07 o 
  -9   1  11      594.51      606.06     14.21 o 
  -8   1  11     1731.17     1712.92     24.99 o 
  -7   1  11      199.61      194.72      6.88 o 
  -6   1  11       90.43       89.63      5.15 o 
  -5   1  11       17.01       13.92      2.88 o 
  -4   1  11      646.98      695.17     11.55 o 
  -3   1  11        0.06        0.30      2.44 o 
  -2   1  11     5103.71     5020.10     71.07 o 
  -1   1  11       50.87       50.73      4.75 o 
   0   1  11      181.43      183.23      8.39 o 
   1   1  11     1735.33     1702.24     29.16 o 
   2   1  11       11.03        9.28      4.90 o 
   3   1  11     2401.95     2416.65     40.31 o 
   4   1  11     1210.11     1197.62     20.37 o 
   5   1  11      234.66      240.72      9.52 o 
   6   1  11      531.77      560.22     22.48 o 
   7   1  11      418.87      436.40     18.26 o 
   8   1  11       30.51       32.91      8.62 o 
   9   1  11        6.35       12.70     10.78 o 
  10   1  11        0.07        6.34      8.65 o 
  11   1  11        3.58        3.44     15.06 o 
  12   1  11      302.82      319.20     34.66 o 
 -19   2  11       51.57       41.65     12.96 o 
 -18   2  11       60.30       63.02     13.58 o 
 -17   2  11      445.88      486.05     23.07 o 
 -16   2  11      138.04      138.42     13.93 o 
 -15   2  11       95.07      120.97     12.84 o 
 -14   2  11      110.76      128.27     11.48 o 
 -13   2  11     4212.44     4225.49     73.13 o 
 -12   2  11      427.44      443.75     14.51 o 
 -11   2  11     2453.00     2445.81     39.89 o 
 -10   2  11      563.32      575.24     14.13 o 
  -9   2  11      307.50      339.55     10.75 o 
  -8   2  11      232.54      244.90      8.61 o 
  -7   2  11      359.33      400.56     10.44 o 
  -6   2  11      116.08      102.25      5.68 o 
  -5   2  11     1925.70     1861.22     25.28 o 
  -4   2  11     1007.66      983.88     16.70 o 
  -3   2  11      385.26      405.34     12.34 o 
  -2   2  11     3241.77     3194.29     41.26 o 
  -1   2  11      321.11      286.92      8.43 o 
   0   2  11     2040.89     2000.04     34.06 o 
   1   2  11      811.78      785.82     16.35 o 
   2   2  11      522.66      521.80     13.03 o 
   3   2  11     1256.65     1240.30     22.54 o 
   4   2  11     1073.05     1029.17     22.78 o 
   5   2  11      104.69      122.77      8.49 o 
   6   2  11     4062.31     4046.39     70.75 o 
   7   2  11      422.14      423.90     17.34 o 
   8   2  11       11.30       21.34      9.13 o 
   9   2  11      226.81      212.81     29.79 o 
  10   2  11       63.05       77.96     13.42 o 
  11   2  11      195.18      202.99     23.57 o 
  12   2  11       80.41      116.73     20.15 o 
 -19   3  11      214.55      214.81     29.31 o 
 -18   3  11       75.34       95.82     13.51 o 
 -17   3  11       34.14       33.20      9.88 o 
 -16   3  11        6.31       10.52      8.00 o 
 -15   3  11      698.20      691.57     26.00 o 
 -14   3  11      302.23      300.68     17.56 o 
 -13   3  11      311.84      327.67     17.73 o 
 -12   3  11      244.52      274.04     13.78 o 
 -11   3  11     1964.09     1992.81     38.81 o 
 -10   3  11      283.65      269.19      9.95 o 
  -9   3  11       10.19        5.13      4.07 o 
  -8   3  11     3635.92     3728.16     49.86 o 
  -7   3  11       15.90       15.64      4.23 o 
  -6   3  11      523.90      513.72     11.38 o 
  -5   3  11     1195.96     1216.72     20.34 o 
  -4   3  11      135.33      159.42      9.14 o 
  -3   3  11     1170.02     1141.99     16.87 o 
  -2   3  11     4546.11     4583.75     57.62 o 
  -1   3  11       56.88       60.54      6.06 o 
   0   3  11       17.28       25.71      4.56 o 
   1   3  11       96.52       95.77      6.64 o 
   2   3  11     1031.77     1027.55     19.95 o 
   3   3  11      116.70      133.89     11.01 o 
   4   3  11      741.14      724.96     17.37 o 
   5   3  11       25.09       20.95      5.60 o 
   6   3  11      982.35     1028.85     33.24 o 
   7   3  11        1.71        3.50      6.65 o 
   8   3  11     1805.67     1861.58     52.24 o 
   9   3  11     1093.16     1058.75     39.83 o 
  10   3  11      485.04      524.02     41.73 o 
  11   3  11        6.43        4.39     11.45 o 
  12   3  11      162.25      143.25     18.56 o 
 -18   4  11        9.10        0.00      8.78 o 
 -17   4  11      280.45      316.33     19.53 o 
 -16   4  11      108.17      109.90     12.81 o 
 -15   4  11     1735.68     1712.08     46.09 o 
 -14   4  11      125.20      115.04     12.56 o 
 -13   4  11     1144.51     1059.53     32.52 o 
 -12   4  11      490.44      477.01     21.01 o 
 -11   4  11      135.54      164.97     13.20 o 
 -10   4  11       44.92       48.68      7.12 o 
  -9   4  11     3001.80     2994.19     49.83 o 
  -8   4  11        3.89        5.24      4.49 o 
  -7   4  11      318.68      318.89      9.95 o 
  -6   4  11     1443.53     1449.15     28.62 o 
  -5   4  11      400.19      412.40     10.30 o 
  -4   4  11     1757.24     1800.58     26.40 o 
  -3   4  11      573.74      588.73     12.21 o 
  -2   4  11     1102.69     1043.41     21.27 o 
  -1   4  11        1.88        7.48      4.20 o 
   0   4  11      166.41      157.99      7.99 o 
   1   4  11       75.61       95.71      6.88 o 
   2   4  11     3926.37     3818.06     57.77 o 
   3   4  11        7.31       10.24      4.88 o 
   4   4  11      931.29      918.96     21.78 o 
   5   4  11       11.68        4.69      6.15 o 
   6   4  11     1259.50     1253.93     58.67 o 
   7   4  11      290.34      289.79     15.94 o 
   8   4  11       78.25       98.50     11.03 o 
   9   4  11      244.31      258.80     20.91 o 
  10   4  11      389.48      390.99     33.99 o 
  11   4  11       74.38       78.37     14.98 o 
 -17   5  11       16.61       15.90      8.96 o 
 -16   5  11      251.02      218.69     16.23 o 
 -15   5  11        3.57        0.00      7.98 o 
 -14   5  11       92.18       82.60     11.33 o 
 -13   5  11      159.86      158.17     13.64 o 
 -12   5  11       46.17       29.03      8.64 o 
 -11   5  11       65.34       54.89      9.54 o 
 -10   5  11     1064.95     1010.63     34.76 o 
  -9   5  11     1207.38     1220.69     31.18 o 
  -8   5  11      154.55      173.63     10.42 o 
  -7   5  11      494.54      496.43     14.05 o 
  -6   5  11       27.30       14.05      4.86 o 
  -5   5  11        8.39        0.67      3.74 o 
  -4   5  11      863.47      878.31     17.74 o 
  -3   5  11       22.38       24.87      4.64 o 
  -2   5  11     1275.21     1283.21     30.23 o 
  -1   5  11      152.04      145.28      8.38 o 
   0   5  11     1022.95      990.12     21.16 o 
   1   5  11      198.55      193.95     10.88 o 
   2   5  11     1614.55     1595.24     29.42 o 
   3   5  11       84.53       84.04      8.79 o 
   4   5  11      409.80      403.09     16.33 o 
   5   5  11      151.02      153.90     13.20 o 
   6   5  11     1113.08     1086.64     41.32 o 
   7   5  11       44.70       44.43      9.41 o 
   8   5  11      149.46      181.84     14.06 o 
   9   5  11      854.68      859.42     42.77 o 
  10   5  11        5.08        0.00      9.49 o 
 -16   6  11        3.24        4.20      8.44 o 
 -15   6  11      109.79      111.66     14.72 o 
 -14   6  11       84.40       82.92     13.22 o 
 -13   6  11      256.39      211.83     15.52 o 
 -12   6  11       75.97       73.88     10.99 o 
 -11   6  11        6.59       19.46      8.31 o 
 -10   6  11      373.16      405.05     17.68 o 
  -9   6  11      169.88      172.26     12.36 o 
  -8   6  11      232.25      228.83     13.47 o 
  -7   6  11     1526.52     1490.52     35.74 o 
  -6   6  11      365.02      353.78     14.12 o 
  -5   6  11        0.36        4.84      4.66 o 
  -4   6  11      443.71      485.94     16.96 o 
  -3   6  11      104.72      109.31      7.61 o 
  -2   6  11     2297.57     2332.37     38.87 o 
  -1   6  11       10.97       19.96      5.69 o 
   0   6  11      107.19      120.30     11.69 o 
   1   6  11      523.92      511.20     17.86 o 
   2   6  11       67.25       72.32      8.62 o 
   3   6  11        7.62        3.41      5.88 o 
   4   6  11       96.04       98.66     13.68 o 
   5   6  11      181.26      200.19     15.85 o 
   6   6  11       64.15       77.81     10.94 o 
   7   6  11      428.95      425.88     19.66 o 
   8   6  11        2.47        0.17      8.05 o 
   9   6  11       17.49       20.45     10.47 o 
 -15   7  11       44.93       74.89     11.93 o 
 -14   7  11       79.52       66.02     11.27 o 
 -13   7  11      432.23      459.16     22.81 o 
 -12   7  11      588.99      535.00     23.73 o 
 -11   7  11      359.94      404.54     20.62 o 
 -10   7  11      607.36      566.92     21.49 o 
  -9   7  11       44.63       47.12      9.08 o 
  -8   7  11       14.14       10.80      7.44 o 
  -7   7  11        0.84        0.00      6.51 o 
  -6   7  11       28.89       26.84      7.58 o 
  -5   7  11       98.50       90.63     11.46 o 
  -4   7  11     1109.92     1157.11     37.29 o 
  -3   7  11       41.43       60.03      8.14 o 
  -2   7  11      171.98      186.87     10.61 o 
  -1   7  11     1086.72     1080.06     29.31 o 
   0   7  11        4.18        2.02      6.08 o 
   1   7  11       86.74       82.73      9.96 o 
   2   7  11        2.85       12.09      6.63 o 
   3   7  11        5.17       18.69      7.26 o 
   4   7  11     1277.36     1306.09     31.95 o 
   5   7  11       22.82       26.79      9.14 o 
   6   7  11       66.83       70.64     12.61 o 
   7   7  11      203.48      214.49     18.23 o 
 -13   8  11       40.95       56.80     11.55 o 
 -12   8  11       69.25       73.61     11.99 o 
 -11   8  11       20.05        0.00      9.03 o 
 -10   8  11        9.02        9.66      7.92 o 
  -9   8  11      404.04      422.76     25.47 o 
  -8   8  11      972.04      977.93     29.05 o 
  -7   8  11       83.50       88.78     10.11 o 
  -6   8  11        4.15        5.89      8.39 o 
  -5   8  11        0.66        4.56      8.27 o 
  -4   8  11       82.00       74.99     14.48 o 
  -3   8  11       12.36        8.45      9.76 o 
  -2   8  11        4.46        7.55     10.39 o 
  -1   8  11       30.98       25.39      7.78 o 
   0   8  11     1412.62     1480.26     37.24 o 
   1   8  11      165.44      151.17     12.67 o 
   2   8  11        8.06       10.85      7.73 o 
   3   8  11       31.16       26.28     18.20 o 
   4   8  11      185.89      200.98     14.86 o 
   5   8  11       82.42       58.06     12.33 o 
  -9   9  11      402.85      383.15     19.06 o 
  -8   9  11        3.70        0.00     10.08 o 
  -7   9  11      787.85      709.54     49.28 o 
  -6   9  11       47.06       68.04     18.80 o 
  -5   9  11     1420.05     1473.00     62.49 o 
  -4   9  11      610.89      653.96     34.64 o 
  -3   9  11       11.34       15.31     11.70 o 
  -2   9  11      138.71      165.87     20.21 o 
  -1   9  11        6.42        4.35     10.68 o 
   0   9  11     1080.40     1122.29     45.32 o 
   1   9  11       61.68       62.54     15.02 o 
   2   9  11      499.80      553.54     38.25 o 
 -20   0  12      247.85      312.41     43.84 o 
 -19   0  12       96.75       81.62     27.80 o 
 -18   0  12       19.01       29.94     19.07 o 
 -17   0  12       37.84       37.07     21.03 o 
 -16   0  12     1458.95     1667.50     90.72 o 
 -15   0  12     1237.83     1205.53     42.08 o 
 -14   0  12      733.27      686.26     29.34 o 
 -13   0  12     1312.69     1363.96     44.13 o 
 -12   0  12      538.11      571.38     33.15 o 
 -11   0  12      652.21      667.31     27.47 o 
 -10   0  12      167.43      186.61     16.41 o 
  -9   0  12     1271.75     1255.81     34.36 o 
  -8   0  12     4886.03     4760.10     79.33 o 
  -7   0  12     1944.56     1909.31     37.20 o 
  -6   0  12     1731.44     1681.77     39.80 o 
  -5   0  12     5147.28     4933.14     76.14 o 
  -4   0  12     4977.74     5025.46     83.44 o 
  -3   0  12      652.72      684.77     21.08 o 
  -2   0  12     8063.05     7917.88    150.12 o 
  -1   0  12        4.82       10.59      5.31 o 
   0   0  12     2404.38     2438.58     64.37 o 
   1   0  12      207.34      200.27     13.27 o 
   2   0  12     1466.34     1502.86     33.69 o 
   3   0  12       89.47       85.54     10.62 o 
   4   0  12      396.38      390.23     17.69 o 
   5   0  12      160.02      159.01     12.84 o 
   6   0  12       14.88        7.51      9.42 o 
   7   0  12     2330.34     2284.81     78.38 o 
   8   0  12     2086.99     2182.73     76.92 o 
   9   0  12       79.92       65.58     23.35 o 
  10   0  12      222.35      252.89     36.89 o 
  11   0  12      721.67      574.75     53.29 o 
  12   0  12        3.89        0.00     17.47 o 
 -19   1  12     2120.52     2044.55     78.53 o 
 -18   1  12        3.05        0.00      9.82 o 
 -17   1  12      440.90      470.28     23.28 o 
 -16   1  12       11.83       18.11      8.85 o 
 -15   1  12      927.87      905.53     24.89 o 
 -14   1  12      132.61      142.44     10.77 o 
 -13   1  12     4901.45     5002.56     84.93 o 
 -12   1  12        0.04        0.00      5.13 o 
 -11   1  12     3449.08     3424.41     52.85 o 
 -10   1  12       55.27       60.40      6.40 o 
  -9   1  12      161.38      161.46      9.63 o 
  -8   1  12     3056.99     3043.15     40.09 o 
  -7   1  12       10.79       15.94      4.11 o 
  -6   1  12       50.98       50.97      4.19 o 
  -5   1  12     1495.49     1457.09     20.46 o 
  -4   1  12     1492.59     1503.50     20.12 o 
  -3   1  12      810.47      776.57     13.10 o 
  -2   1  12       44.65       45.32      5.77 o 
  -1   1  12     1233.33     1224.82     21.04 o 
   0   1  12     6704.89     6634.60     87.86 o 
   1   1  12       46.46       56.99      5.48 o 
   2   1  12     2952.34     3017.63     47.33 o 
   3   1  12      202.74      188.11      8.99 o 
   4   1  12     1082.21     1035.11     29.61 o 
   5   1  12      311.42      312.64     17.86 o 
   6   1  12      295.88      344.17     15.79 o 
   7   1  12      936.27      979.78     31.02 o 
   8   1  12     1171.72     1220.22     42.57 o 
   9   1  12      122.76      134.40     27.86 o 
  10   1  12       51.61       64.01     14.78 o 
  11   1  12      191.75      221.81     43.13 o 
 -19   2  12      445.38      452.67     27.68 o 
 -18   2  12      541.29      588.76     26.75 o 
 -17   2  12       58.38       52.95     11.17 o 
 -16   2  12      565.37      493.07     23.01 o 
 -15   2  12        1.36        4.33      7.97 o 
 -14   2  12       30.24       16.95      8.32 o 
 -13   2  12        1.72        0.00      6.50 o 
 -12   2  12        0.01        0.00      5.15 o 
 -11   2  12     2669.91     2640.23     49.24 o 
 -10   2  12       33.95       38.81      5.79 o 
  -9   2  12      148.22      155.15     10.79 o 
  -8   2  12     3316.21     3360.69     45.64 o 
  -7   2  12      113.05      102.12      5.98 o 
  -6   2  12        2.11        4.14      3.51 o 
  -5   2  12        0.28        0.00      3.43 o 
  -4   2  12      526.18      515.11     10.74 o 
  -3   2  12     1106.14     1035.95     17.77 o 
  -2   2  12      288.21      288.40      9.38 o 
  -1   2  12      658.58      669.93     14.26 o 
   0   2  12     7213.76     7023.30     94.02 o 
   1   2  12     1323.53     1380.04     24.54 o 
   2   2  12      324.38      334.55     11.59 o 
   3   2  12      888.60      937.01     20.36 o 
   4   2  12       47.53       50.15      7.12 o 
   5   2  12      164.68      159.04     10.66 o 
   6   2  12     1183.69     1213.44     31.80 o 
   7   2  12       45.53       49.32     10.16 o 
   8   2  12      235.55      256.17     20.60 o 
   9   2  12      625.69      612.92     30.60 o 
  10   2  12       72.96       83.14     14.76 o 
  11   2  12     1817.21     1803.17     71.53 o 
 -19   3  12      188.15      194.64     19.68 o 
 -18   3  12       49.19       36.68     12.51 o 
 -17   3  12      127.24      138.00     14.85 o 
 -16   3  12       80.66       84.74     12.68 o 
 -15   3  12        6.54        8.01      8.14 o 
 -14   3  12        2.44        2.83      7.56 o 
 -13   3  12     1181.77     1260.52     37.01 o 
 -12   3  12      269.19      263.86     14.25 o 
 -11   3  12      898.35      901.98     23.21 o 
 -10   3  12        0.55        0.00      4.64 o 
  -9   3  12      440.90      440.79     13.56 o 
  -8   3  12        0.06        1.45      4.11 o 
  -7   3  12      779.93      760.95     15.61 o 
  -6   3  12     4399.51     4342.28     54.28 o 
  -5   3  12     1116.26     1053.55     19.05 o 
  -4   3  12     1022.02      987.50     18.25 o 
  -3   3  12      261.63      274.73      9.32 o 
  -2   3  12      184.86      181.13      7.74 o 
  -1   3  12     2111.32     1966.90     31.88 o 
   0   3  12     3081.30     3086.82     45.64 o 
   1   3  12       56.64       69.23      6.54 o 
   2   3  12      242.71      261.66     10.70 o 
   3   3  12      654.31      676.43     17.41 o 
   4   3  12       57.48       54.35      7.51 o 
   5   3  12        5.58       10.23      5.91 o 
   6   3  12      177.71      221.66     14.10 o 
   7   3  12        5.90        0.66      7.68 o 
   8   3  12      309.21      344.55     23.87 o 
   9   3  12       93.60       90.77     13.57 o 
  10   3  12      511.11      532.31     29.74 o 
  11   3  12     1201.32     1231.79     46.26 o 
 -18   4  12        0.07        0.00      9.25 o 
 -17   4  12      978.49     1046.14     35.24 o 
 -16   4  12        4.42        5.33      8.88 o 
 -15   4  12     1178.26     1123.87     35.54 o 
 -14   4  12       22.29       19.97      8.95 o 
 -13   4  12       17.57       18.16      8.32 o 
 -12   4  12     2018.00     1996.01     50.87 o 
 -11   4  12      838.81      827.03     34.27 o 
 -10   4  12     1137.17     1131.65     29.63 o 
  -9   4  12       85.15       91.84      9.92 o 
  -8   4  12     1507.72     1573.31     28.90 o 
  -7   4  12        0.03        0.00      4.41 o 
  -6   4  12       52.12       51.10      5.89 o 
  -5   4  12       63.13       62.78      5.51 o 
  -4   4  12      356.68      352.56      9.61 o 
  -3   4  12      548.34      517.15     13.66 o 
  -2   4  12     1426.46     1397.89     27.35 o 
  -1   4  12     1630.77     1617.15     29.50 o 
   0   4  12     2354.28     2394.96     39.84 o 
   1   4  12      148.36      186.16      9.52 o 
   2   4  12     1553.95     1570.57     31.50 o 
   3   4  12      161.66      179.30     10.37 o 
   4   4  12      105.07      113.10     11.12 o 
   5   4  12     3213.75     3262.07     67.39 o 
   6   4  12      899.40      940.02     28.44 o 
   7   4  12       40.65       18.90      9.20 o 
   8   4  12       46.81       49.44     13.37 o 
   9   4  12      438.98      421.53     26.01 o 
  10   4  12       60.24       38.36     11.34 o 
 -17   5  12       97.30       75.61     12.49 o 
 -16   5  12       37.68       44.32     10.95 o 
 -15   5  12     2719.22     2844.47     92.66 o 
 -14   5  12      168.46      156.52     14.66 o 
 -13   5  12      399.38      426.89     21.25 o 
 -12   5  12       70.62       57.69     10.34 o 
 -11   5  12      171.40      219.39     18.32 o 
 -10   5  12      896.93      832.00     28.52 o 
  -9   5  12      318.19      345.95     16.28 o 
  -8   5  12      501.42      495.94     19.25 o 
  -7   5  12     1316.18     1332.76     30.14 o 
  -6   5  12     1590.72     1617.42     34.30 o 
  -5   5  12       61.94       76.05      6.27 o 
  -4   5  12      383.19      396.52     12.61 o 
  -3   5  12      104.21      130.71      8.95 o 
  -2   5  12     2318.03     2220.99     48.95 o 
  -1   5  12      605.82      633.77     20.20 o 
   0   5  12     1926.68     1900.73     53.14 o 
   1   5  12        6.55        7.91      5.33 o 
   2   5  12       19.45       15.62      6.57 o 
   3   5  12      722.39      678.28     21.13 o 
   4   5  12      171.82      186.68     13.70 o 
   5   5  12       32.55       36.57      9.58 o 
   6   5  12      404.78      431.29     22.77 o 
   7   5  12      195.26      216.23     17.84 o 
   8   5  12     1104.05     1087.86     46.05 o 
   9   5  12      563.31      609.17     28.48 o 
 -16   6  12        7.44       10.55      9.41 o 
 -15   6  12      123.05      135.08     14.82 o 
 -14   6  12      146.53      158.30     21.17 o 
 -13   6  12      395.86      411.26     21.40 o 
 -12   6  12       52.05       65.80     11.13 o 
 -11   6  12     1504.76     1519.86     42.92 o 
 -10   6  12      293.00      307.46     18.34 o 
  -9   6  12      402.06      420.90     18.33 o 
  -8   6  12      171.66      176.51     12.85 o 
  -7   6  12      932.76      919.95     26.72 o 
  -6   6  12      905.47      896.73     21.72 o 
  -5   6  12        8.83        8.49      4.93 o 
  -4   6  12      625.13      606.42     18.14 o 
  -3   6  12      420.40      403.81     15.41 o 
  -2   6  12     4169.03     4086.67     72.13 o 
  -1   6  12        6.37        0.04      5.70 o 
   0   6  12       22.50       18.02      7.07 o 
   1   6  12      299.27      325.83     20.29 o 
   2   6  12     1200.89     1195.07     32.97 o 
   3   6  12       25.19       31.35      8.59 o 
   4   6  12      277.45      283.91     19.13 o 
   5   6  12       95.12       92.23     18.27 o 
   6   6  12     1150.56     1105.73     37.41 o 
   7   6  12       85.44      107.01     14.33 o 
   8   6  12       10.82       13.05     13.74 o 
 -14   7  12      422.55      410.16     26.01 o 
 -13   7  12     1597.39     1658.48     46.72 o 
 -12   7  12       21.93       18.03      9.57 o 
 -11   7  12      733.64      719.42     28.17 o 
 -10   7  12      383.64      357.07     20.43 o 
  -9   7  12      164.20      172.49     13.35 o 
  -8   7  12      247.74      237.67     14.65 o 
  -7   7  12       86.72      105.88      9.82 o 
  -6   7  12     2098.69     2124.55     47.16 o 
  -5   7  12      167.87      153.82     15.15 o 
  -4   7  12        0.80        6.00      7.26 o 
  -3   7  12       20.74       25.27      9.54 o 
  -2   7  12      143.50      123.74     10.56 o 
  -1   7  12       10.99        7.57      6.76 o 
   0   7  12      412.71      413.14     23.91 o 
   1   7  12        0.47        0.00      6.67 o 
   2   7  12     3635.13     3619.38     74.49 o 
   3   7  12      250.73      266.25     16.54 o 
   4   7  12      175.43      210.41     17.97 o 
   5   7  12      189.60      199.20     17.84 o 
   6   7  12       18.56       35.56     11.22 o 
 -12   8  12      129.33      150.16     18.60 o 
 -11   8  12      327.69      328.30     20.52 o 
 -10   8  12        0.14        0.00      7.93 o 
  -9   8  12      574.83      607.33     25.84 o 
  -8   8  12        0.93       12.98      8.54 o 
  -7   8  12       27.71        8.34      8.10 o 
  -6   8  12       84.80       67.78     13.64 o 
  -5   8  12      151.61      188.74     20.14 o 
  -4   8  12       45.15       71.71     15.12 o 
  -3   8  12       91.03       81.81     18.95 o 
  -2   8  12     2469.29     2481.57     75.15 o 
  -1   8  12      197.98      209.36     13.05 o 
   0   8  12      219.90      258.47     25.50 o 
   1   8  12      348.58      384.05     18.70 o 
   2   8  12      154.66      153.15     13.44 o 
   3   8  12       64.41       62.46     10.92 o 
   4   8  12       72.18       77.16     13.94 o 
  -8   9  12        3.91       15.78     14.96 o 
  -7   9  12      267.99      270.74     28.80 o 
  -6   9  12       38.91       61.22     17.51 o 
  -5   9  12       50.06       49.93     20.67 o 
  -4   9  12      334.97      323.63     26.68 o 
  -3   9  12       48.89       58.88     15.18 o 
  -2   9  12      240.51      244.66     23.57 o 
  -1   9  12      122.29      121.47     18.41 o 
   0   9  12       50.28       30.81     19.03 o 
 -19   1  13      370.66      382.27     33.29 o 
 -18   1  13        8.12       18.04     13.55 o 
 -17   1  13      131.01       84.52     31.35 o 
 -16   1  13       17.18       37.85     10.15 o 
 -15   1  13       62.86       73.34     10.52 o 
 -14   1  13        1.96        0.00      6.24 o 
 -13   1  13       16.84       11.54      6.71 o 
 -12   1  13      333.10      355.38     15.31 o 
 -11   1  13       63.13       60.81      8.16 o 
 -10   1  13       91.94      112.68      8.76 o 
  -9   1  13      139.63      147.68      7.84 o 
  -8   1  13       26.07       25.65      4.66 o 
  -7   1  13        8.68        3.31      3.92 o 
  -6   1  13     1127.88     1125.23     19.82 o 
  -5   1  13      351.63      346.19     10.17 o 
  -4   1  13        0.12        0.00      3.01 o 
  -3   1  13      674.47      637.53     15.20 o 
  -2   1  13      193.95      200.88      8.96 o 
  -1   1  13      288.90      286.17      9.86 o 
   0   1  13     3349.59     3276.52     51.04 o 
   1   1  13     1802.04     1820.65     32.07 o 
   2   1  13      390.01      382.81     15.49 o 
   3   1  13      356.40      363.16     15.47 o 
   4   1  13        3.07        0.00      5.26 o 
   5   1  13      441.82      454.36     21.28 o 
   6   1  13       14.00       11.03      7.79 o 
   7   1  13       62.85       74.93     11.36 o 
   8   1  13        1.58        0.00      9.57 o 
   9   1  13       30.90       34.70     11.93 o 
  10   1  13       60.33       77.34     17.74 o 
 -19   2  13        0.02       13.38     13.58 o 
 -18   2  13      122.75      125.71     15.11 o 
 -17   2  13     2073.73     1944.30     52.93 o 
 -16   2  13        8.06        3.01      8.85 o 
 -15   2  13       25.20       20.44     13.17 o 
 -14   2  13      255.64      282.32     18.32 o 
 -13   2  13       66.60       49.43      8.69 o 
 -12   2  13      344.55      371.90     17.05 o 
 -11   2  13      583.90      647.95     21.86 o 
 -10   2  13      632.55      667.29     21.68 o 
  -9   2  13      143.90      125.43      7.88 o 
  -8   2  13      455.22      408.57     13.61 o 
  -7   2  13        0.01        0.00      3.93 o 
  -6   2  13     1963.41     2007.82     29.30 o 
  -5   2  13      339.75      329.26      9.03 o 
  -4   2  13      215.19      235.61      9.40 o 
  -3   2  13      521.02      477.42     13.60 o 
  -2   2  13      118.94      130.23      7.58 o 
  -1   2  13      430.55      406.33     11.48 o 
   0   2  13      433.14      409.73     15.70 o 
   1   2  13      491.81      470.69     14.04 o 
   2   2  13      899.91      904.43     25.54 o 
   3   2  13      664.64      723.41     31.65 o 
   4   2  13      765.06      713.62     25.39 o 
   5   2  13      203.07      205.27     13.24 o 
   6   2  13       42.67       46.56     11.60 o 
   7   2  13      214.70      238.36     20.39 o 
   8   2  13      327.38      312.20     23.25 o 
   9   2  13       37.70       17.27     11.09 o 
  10   2  13        4.33        0.00     10.65 o 
 -18   3  13      187.46      160.63     27.28 o 
 -17   3  13      185.34      170.74     16.49 o 
 -16   3  13        0.52        2.67      8.51 o 
 -15   3  13      232.02      241.76     18.60 o 
 -14   3  13       55.77       65.36     11.30 o 
 -13   3  13       33.32       32.87      9.22 o 
 -12   3  13      136.33      138.11     15.43 o 
 -11   3  13       38.09       25.91      7.64 o 
 -10   3  13      964.44     1015.83     29.14 o 
  -9   3  13      158.90      170.84     10.22 o 
  -8   3  13      478.31      496.31     14.67 o 
  -7   3  13     1070.66     1046.10     21.43 o 
  -6   3  13     3696.69     3742.77     50.68 o 
  -5   3  13      393.36      398.87     14.73 o 
  -4   3  13      871.88      889.41     17.62 o 
  -3   3  13      182.14      183.41      8.78 o 
  -2   3  13       15.71       13.06      4.82 o 
  -1   3  13      295.02      284.96     14.01 o 
   0   3  13      165.19      178.18     10.15 o 
   1   3  13     1654.75     1670.79     34.86 o 
   2   3  13      193.05      198.94     11.59 o 
   3   3  13        1.42        0.00      6.04 o 
   4   3  13     1201.92     1254.22     32.72 o 
   5   3  13     2965.51     2952.94     70.10 o 
   6   3  13      563.46      607.73     25.70 o 
   7   3  13      160.60      163.45     15.23 o 
   8   3  13       39.96       59.42     13.53 o 
   9   3  13      214.79      236.51     32.81 o 
  10   3  13       12.93        9.77     11.23 o 
 -17   4  13      608.51      609.07     27.15 o 
 -16   4  13      178.92      198.02     17.01 o 
 -15   4  13        0.12       12.74      9.07 o 
 -14   4  13      102.43       88.43     12.36 o 
 -13   4  13      276.78      313.48     37.20 o 
 -12   4  13        1.55       11.73      8.12 o 
 -11   4  13      548.28      498.97     27.19 o 
 -10   4  13     1806.30     1848.45     43.16 o 
  -9   4  13      468.73      492.63     17.37 o 
  -8   4  13     1806.67     1791.18     37.56 o 
  -7   4  13       16.29       21.35      5.51 o 
  -6   4  13     1904.57     1900.43     35.24 o 
  -5   4  13        6.16        1.07      4.84 o 
  -4   4  13      275.51      280.20     13.71 o 
  -3   4  13      214.25      214.26     11.03 o 
  -2   4  13     2247.64     2292.52     45.21 o 
  -1   4  13      160.45      142.79     10.37 o 
   0   4  13      732.52      727.52     21.11 o 
   1   4  13       72.00       79.31     11.33 o 
   2   4  13      673.72      708.87     21.08 o 
   3   4  13      494.17      456.18     23.47 o 
   4   4  13       24.61       26.56      8.59 o 
   5   4  13      193.29      207.01     23.59 o 
   6   4  13      460.67      462.34     34.26 o 
   7   4  13      131.94      153.78     15.55 o 
   8   4  13       84.80       70.95     17.83 o 
   9   4  13       40.21       49.93     17.14 o 
 -16   5  13       35.04       48.81     11.25 o 
 -15   5  13       23.15       17.24      9.76 o 
 -14   5  13      645.95      625.60     26.55 o 
 -13   5  13       35.52       35.01     10.09 o 
 -12   5  13        4.39        0.00      8.24 o 
 -11   5  13      556.78      534.45     23.75 o 
 -10   5  13       69.73       95.95     19.47 o 
  -9   5  13       46.75       46.71      8.63 o 
  -8   5  13      158.63      175.29     12.51 o 
  -7   5  13      192.10      215.50     12.23 o 
  -6   5  13      587.99      592.06     16.19 o 
  -5   5  13      118.16      116.83      8.23 o 
  -4   5  13      656.26      664.34     18.42 o 
  -3   5  13       40.76       33.88      6.94 o 
  -2   5  13     1185.83     1164.77     28.33 o 
  -1   5  13      121.57      118.32     10.17 o 
   0   5  13      135.52      125.64     10.27 o 
   1   5  13        8.30       10.48      6.89 o 
   2   5  13      926.21      997.26     30.86 o 
   3   5  13      174.24      207.47     17.16 o 
   4   5  13        9.18        4.97      8.22 o 
   5   5  13      562.31      562.81     26.08 o 
   6   5  13       12.83       16.67      9.56 o 
   7   5  13      508.11      526.84     26.19 o 
   8   5  13        4.90       14.72     10.03 o 
 -15   6  13        1.03       10.06      9.70 o 
 -14   6  13      328.58      331.48     20.54 o 
 -13   6  13      153.46      160.63     15.40 o 
 -12   6  13        0.17        0.00      8.86 o 
 -11   6  13     1496.52     1481.84     43.11 o 
 -10   6  13      249.83      256.19     17.88 o 
  -9   6  13       81.07       86.09     14.87 o 
  -8   6  13      730.15      777.49     33.53 o 
  -7   6  13       25.26       30.00      8.25 o 
  -6   6  13     1673.97     1657.26     36.02 o 
  -5   6  13      244.70      234.03     16.56 o 
  -4   6  13       12.06       15.20      6.46 o 
  -3   6  13       93.54       85.14      8.86 o 
  -2   6  13      337.71      331.50     14.84 o 
  -1   6  13        0.39        0.00      6.55 o 
   0   6  13      142.51      139.63     15.34 o 
   1   6  13      298.06      294.88     16.52 o 
   2   6  13      832.94      850.92     27.83 o 
   3   6  13      198.07      204.64     17.74 o 
   4   6  13      300.72      341.50     30.01 o 
   5   6  13      221.09      253.06     23.82 o 
   6   6  13        0.01        0.00      9.18 o 
 -13   7  13      398.07      423.80     23.05 o 
 -12   7  13        2.12        4.32      9.57 o 
 -11   7  13       87.46      105.72     13.73 o 
 -10   7  13        0.62       11.82      9.25 o 
  -9   7  13        3.19        3.24      8.50 o 
  -8   7  13      564.75      588.67     22.44 o 
  -7   7  13      231.04      252.10     15.15 o 
  -6   7  13      120.32      115.60     17.40 o 
  -5   7  13       47.55       40.68     10.51 o 
  -4   7  13       57.26       73.69     11.13 o 
  -3   7  13        1.59        0.00      6.58 o 
  -2   7  13      283.46      288.55     16.09 o 
  -1   7  13        1.12        4.46      7.36 o 
   0   7  13     1204.64     1221.39     38.27 o 
   1   7  13       66.36       79.39     11.10 o 
   2   7  13      160.76      157.59     14.02 o 
   3   7  13      307.25      315.81     34.13 o 
   4   7  13      105.94      121.82     15.82 o 
   5   7  13      101.25       92.93     14.18 o 
 -10   8  13       15.36       10.52      8.92 o 
  -9   8  13       19.56       27.19      8.99 o 
  -8   8  13      268.72      268.17     21.90 o 
  -7   8  13      128.46      107.26     16.63 o 
  -6   8  13       51.56       70.29     17.98 o 
  -5   8  13      193.48      193.38     21.00 o 
  -4   8  13     1316.04     1337.81     50.76 o 
  -3   8  13       59.24       51.05     14.72 o 
  -2   8  13        1.44       11.65     11.07 o 
  -1   8  13       13.42       31.68      9.25 o 
   0   8  13       68.36       79.86     10.66 o 
   1   8  13      112.45       92.51     11.92 o 
   2   8  13       84.37       99.33     12.24 o 
 -19   0  14      261.16      253.07     40.99 o 
 -18   0  14       89.11       69.68     26.20 o 
 -17   0  14      228.25      238.27     38.67 o 
 -16   0  14      220.45      247.81     26.05 o 
 -15   0  14        1.55        0.00     13.99 o 
 -14   0  14       62.75       47.04     14.65 o 
 -13   0  14      268.14      320.88     27.00 o 
 -12   0  14     1800.93     1679.58     52.50 o 
 -11   0  14      702.97      684.32     29.86 o 
 -10   0  14      190.28      198.00     25.29 o 
  -9   0  14     5306.17     5391.00    110.84 o 
  -8   0  14     6090.22     5928.00    140.76 o 
  -7   0  14       97.78       97.61     11.48 o 
  -6   0  14     1365.18     1410.27     34.20 o 
  -5   0  14     2193.14     2093.73     50.73 o 
  -4   0  14      314.60      360.89     17.94 o 
  -3   0  14      762.36      746.25     25.81 o 
  -2   0  14        3.41        0.00      7.13 o 
  -1   0  14     1779.93     1733.79     51.65 o 
   0   0  14       70.66       22.22     18.79 o 
   1   0  14     1409.28     1324.53     60.33 o 
   2   0  14      696.46      654.40     35.05 o 
   3   0  14     5845.29     5607.65    163.56 o 
   4   0  14     2824.85     2886.74     95.64 o 
   5   0  14      555.08      579.70     35.53 o 
   6   0  14       20.65       25.21     12.60 o 
   7   0  14       69.93       65.57     16.54 o 
   8   0  14      132.84       69.86     24.95 o 
   9   0  14     2260.54     2240.53    119.05 o 
 -19   1  14      138.27      120.82     22.74 o 
 -18   1  14        1.62        3.74     32.17 o 
 -17   1  14     1268.83     1300.21     47.97 o 
 -16   1  14      360.41      377.87     25.89 o 
 -15   1  14      162.70      211.95     19.96 o 
 -14   1  14      186.50      191.46     14.19 o 
 -13   1  14        2.71        0.00      7.81 o 
 -12   1  14     2409.84     2383.39     70.71 o 
 -11   1  14      213.92      219.42     14.00 o 
 -10   1  14       38.68       22.47      7.44 o 
  -9   1  14     1813.45     1789.88     32.41 o 
  -8   1  14     1757.88     1749.01     29.96 o 
  -7   1  14     1430.35     1358.83     24.91 o 
  -6   1  14       19.96        4.42      4.24 o 
  -5   1  14       94.11       77.09      6.06 o 
  -4   1  14     1928.47     2085.00     36.01 o 
  -3   1  14     1102.02     1089.74     24.52 o 
  -2   1  14      130.93      113.83     12.22 o 
  -1   1  14       67.02       60.82      7.83 o 
   0   1  14      772.38      737.66     23.33 o 
   1   1  14      140.94      132.59     12.77 o 
   2   1  14     2269.54     2327.60     56.52 o 
   3   1  14     1784.36     1657.91     44.54 o 
   4   1  14     2280.62     2309.93     57.17 o 
   5   1  14        3.80        0.00      7.69 o 
   6   1  14        5.08        0.00      7.67 o 
   7   1  14       27.75       18.36     10.66 o 
   8   1  14      320.03      373.17     25.56 o 
   9   1  14       77.32       65.86     37.69 o 
 -18   2  14      141.87      175.58     20.55 o 
 -17   2  14        1.12       14.01     11.20 o 
 -16   2  14      623.58      695.87     29.16 o 
 -15   2  14      703.42      703.59     28.69 o 
 -14   2  14      346.83      358.77     23.13 o 
 -13   2  14      346.20      338.34     17.49 o 
 -12   2  14     1630.03     1626.47     43.93 o 
 -11   2  14      421.67      418.60     18.57 o 
 -10   2  14      119.17      120.02     22.11 o 
  -9   2  14       34.21       26.59      6.87 o 
  -8   2  14      350.18      340.95     12.28 o 
  -7   2  14     1315.34     1342.51     26.18 o 
  -6   2  14      408.13      433.35     13.80 o 
  -5   2  14        8.23       12.92      5.33 o 
  -4   2  14     2183.86     2164.12     39.84 o 
  -3   2  14     2306.22     2262.23     44.58 o 
  -2   2  14      169.18      192.53     13.01 o 
  -1   2  14      189.14      204.06     13.21 o 
   0   2  14       51.84       52.78     11.24 o 
   1   2  14      121.05      120.24     10.45 o 
   2   2  14      443.87      498.69     20.13 o 
   3   2  14      366.39      395.89     20.44 o 
   4   2  14      120.16      106.75     12.44 o 
   5   2  14     2342.99     2380.37     58.84 o 
   6   2  14       49.13       47.23     12.58 o 
   7   2  14     1335.70     1323.57     69.51 o 
   8   2  14       15.08       19.22     13.24 o 
   9   2  14      270.89      284.95     24.29 o 
 -18   3  14       42.40       25.34     13.41 o 
 -17   3  14      445.44      406.61     23.16 o 
 -16   3  14      151.58      155.38     18.12 o 
 -15   3  14     1025.36     1059.19     40.78 o 
 -14   3  14       64.46       49.92     11.07 o 
 -13   3  14        1.16        0.23      8.16 o 
 -12   3  14      114.08      128.51     11.79 o 
 -11   3  14      552.00      602.97     31.32 o 
 -10   3  14     1825.03     1749.59     50.53 o 
  -9   3  14      819.71      845.13     23.58 o 
  -8   3  14     1752.96     1682.05     30.83 o 
  -7   3  14       19.60       30.51      5.92 o 
  -6   3  14      121.78      122.29      9.71 o 
  -5   3  14     1666.96     1600.33     31.86 o 
  -4   3  14     2131.94     2133.97     42.73 o 
  -3   3  14      224.34      202.17     13.16 o 
  -2   3  14      592.56      602.57     27.80 o 
  -1   3  14      251.24      275.32     13.47 o 
   0   3  14      236.37      203.90     11.90 o 
   1   3  14      189.68      224.92     13.94 o 
   2   3  14        5.28        0.00      5.93 o 
   3   3  14       93.34       91.27     10.32 o 
   4   3  14      147.83      179.52     15.27 o 
   5   3  14      164.52      201.24     25.15 o 
   6   3  14      813.24      879.55     37.34 o 
   7   3  14      963.32      906.70     38.55 o 
   8   3  14        1.32        0.00      9.91 o 
 -17   4  14       22.81       12.29     10.56 o 
 -16   4  14      740.16      820.51     50.65 o 
 -15   4  14     1075.48     1162.62     55.18 o 
 -14   4  14      123.86      111.84     14.19 o 
 -13   4  14      154.40      189.33     16.10 o 
 -12   4  14       55.11       65.15     11.28 o 
 -11   4  14      132.55      105.97     12.76 o 
 -10   4  14      216.00      244.90     23.05 o 
  -9   4  14       22.79       10.82      7.33 o 
  -8   4  14       40.29       30.20      8.41 o 
  -7   4  14       23.25       26.53      6.12 o 
  -6   4  14       51.83       66.55      7.46 o 
  -5   4  14      218.27      219.07     11.15 o 
  -4   4  14     2166.94     2189.61     43.85 o 
  -3   4  14        0.60        6.65      6.29 o 
  -2   4  14      757.88      705.62     21.08 o 
  -1   4  14     2552.27     2529.52     49.75 o 
   0   4  14      211.06      201.79     12.33 o 
   1   4  14      199.56      186.77     13.33 o 
   2   4  14      874.25      890.54     27.20 o 
   3   4  14       31.57       37.08      9.78 o 
   4   4  14      141.65      154.02     15.19 o 
   5   4  14      436.21      457.46     23.60 o 
   6   4  14      291.91      279.03     23.72 o 
   7   4  14      198.53      177.04     20.23 o 
   8   4  14      157.58      168.63     20.07 o 
 -16   5  14      135.71      150.78     16.21 o 
 -15   5  14      301.48      323.96     21.79 o 
 -14   5  14     1460.30     1439.58     43.50 o 
 -13   5  14       94.11       89.97     16.67 o 
 -12   5  14       47.74       35.45     10.46 o 
 -11   5  14      752.08      827.45     49.01 o 
 -10   5  14      147.24      140.37     14.16 o 
  -9   5  14        3.90        2.87      7.85 o 
  -8   5  14       12.20       12.50      6.80 o 
  -7   5  14       36.24       25.60      7.35 o 
  -6   5  14     1885.14     1800.42     49.23 o 
  -5   5  14      842.52      845.63     25.17 o 
  -4   5  14     1842.78     1866.19     60.66 o 
  -3   5  14       22.45       10.26      6.39 o 
  -2   5  14      358.77      360.02     15.81 o 
  -1   5  14        5.48        3.06      8.42 o 
   0   5  14      170.80      194.81     12.78 o 
   1   5  14      558.20      505.45     21.21 o 
   2   5  14     1575.54     1476.13     44.08 o 
   3   5  14      551.43      609.78     27.09 o 
   4   5  14      619.64      696.69     29.30 o 
   5   5  14      250.83      264.63     19.62 o 
   6   5  14      214.57      224.37     18.79 o 
   7   5  14      722.18      818.80     53.25 o 
 -14   6  14        0.08        7.13     11.65 o 
 -13   6  14      381.67      355.99     21.86 o 
 -12   6  14        0.54        0.00      8.56 o 
 -11   6  14      380.06      344.23     26.06 o 
 -10   6  14     1574.51     1613.49     46.25 o 
  -9   6  14        0.65        9.85      8.95 o 
  -8   6  14        1.17        1.83      7.26 o 
  -7   6  14      857.22      877.84     30.67 o 
  -6   6  14     2579.59     2560.09     78.61 o 
  -5   6  14       46.91       68.64      8.14 o 
  -4   6  14        0.55        0.00      5.50 o 
  -3   6  14      486.83      509.59     20.72 o 
  -2   6  14      847.08      861.95     24.47 o 
  -1   6  14      652.80      706.48     24.80 o 
   0   6  14      174.33      187.91     27.29 o 
   1   6  14        3.21       12.25      8.27 o 
   2   6  14      782.20      792.65     31.67 o 
   3   6  14       77.75       80.07     13.34 o 
   4   6  14        4.62       14.22      9.78 o 
   5   6  14        2.33        9.88      9.79 o 
 -12   7  14      511.66      477.35     27.88 o 
 -11   7  14       75.68       91.05     13.69 o 
 -10   7  14      651.54      665.83     30.33 o 
  -9   7  14      231.28      234.69     23.58 o 
  -8   7  14        4.53        8.21      8.65 o 
  -7   7  14       34.43       47.07     10.30 o 
  -6   7  14      126.87      139.75     17.35 o 
  -5   7  14       19.79        7.42     10.58 o 
  -4   7  14      635.40      614.26     50.23 o 
  -3   7  14      101.19      126.86     11.56 o 
  -2   7  14     1821.63     1826.94     44.39 o 
  -1   7  14      272.34      266.93     16.41 o 
   0   7  14      271.57      268.41     16.98 o 
   1   7  14      264.51      312.35     18.10 o 
   2   7  14       76.32       79.52     13.14 o 
   3   7  14      583.85      566.01     28.20 o 
  -9   8  14      144.11      166.66     19.25 o 
  -8   8  14       52.69       54.50     13.03 o 
  -7   8  14       16.43       10.42     22.01 o 
  -6   8  14     1465.14     1434.31     64.08 o 
  -5   8  14       78.64       81.99     19.13 o 
  -4   8  14      242.81      249.29     23.95 o 
  -3   8  14      454.53      408.53     29.10 o 
  -2   8  14      192.30      164.81     20.67 o 
  -1   8  14       10.44       15.16     11.55 o 
 -18   1  15       71.03       24.46     27.09 o 
 -17   1  15        3.04        4.79     11.06 o 
 -16   1  15      431.08      422.48     27.85 o 
 -15   1  15      451.72      490.64     29.01 o 
 -14   1  15      862.36      932.82     32.71 o 
 -13   1  15       80.44       86.47     12.12 o 
 -12   1  15      540.84      570.66     27.37 o 
 -11   1  15       15.06       10.80      9.26 o 
 -10   1  15      402.71      386.26     18.00 o 
  -9   1  15       21.27       18.71      6.67 o 
  -8   1  15      301.37      287.90     14.17 o 
  -7   1  15        8.01        4.91      6.11 o 
  -6   1  15      420.04      386.86     15.52 o 
  -5   1  15     1102.37     1147.36     25.99 o 
  -4   1  15      990.06      978.65     25.53 o 
  -3   1  15     1452.99     1419.40     35.77 o 
  -2   1  15     1166.83     1127.24     30.76 o 
  -1   1  15       76.79       71.44     10.74 o 
   0   1  15      147.92      142.22     13.77 o 
   1   1  15        7.38        3.66      7.05 o 
   2   1  15        1.30        0.00      7.06 o 
   3   1  15      217.08      196.49     16.27 o 
   4   1  15        8.44        2.04      7.99 o 
   5   1  15       14.44        0.00      8.07 o 
   6   1  15       35.52       41.80     12.84 o 
   7   1  15      189.75      190.30     20.92 o 
   8   1  15      156.31      165.74     19.90 o 
 -18   2  15      534.18      533.81     32.32 o 
 -17   2  15      149.49      122.84     17.99 o 
 -16   2  15       70.51       94.80     16.31 o 
 -15   2  15        3.44        0.00     12.18 o 
 -14   2  15      693.12      636.18     36.31 o 
 -13   2  15      273.01      277.36     18.99 o 
 -12   2  15       29.99       12.96      9.40 o 
 -11   2  15        0.10        0.92      7.11 o 
 -10   2  15      570.19      569.59     20.58 o 
  -9   2  15       17.92       24.74      6.35 o 
  -8   2  15      345.16      365.44     19.29 o 
  -7   2  15      487.67      473.49     19.81 o 
  -6   2  15        1.27        0.39      5.88 o 
  -5   2  15     1383.88     1412.05     32.34 o 
  -4   2  15      130.64      130.46     11.47 o 
  -3   2  15      563.98      569.45     21.39 o 
  -2   2  15     4272.48     4203.59     81.30 o 
  -1   2  15     1639.00     1618.76     39.41 o 
   0   2  15     1330.17     1165.95     35.82 o 
   1   2  15       59.58       45.34     10.04 o 
   2   2  15      198.82      205.52     20.85 o 
   3   2  15      167.63      147.92     14.79 o 
   4   2  15       60.08       25.92     11.55 o 
   5   2  15      177.48      199.25     20.12 o 
   6   2  15      177.41      183.25     19.94 o 
   7   2  15      529.56      592.87     42.92 o 
   8   2  15      160.84      202.03     22.34 o 
 -17   3  15       63.82       38.31     14.45 o 
 -16   3  15      176.04      180.25     20.40 o 
 -15   3  15       77.44       41.67     19.16 o 
 -14   3  15      615.30      571.18     42.80 o 
 -13   3  15      605.04      610.35     27.42 o 
 -12   3  15      384.44      383.40     22.22 o 
 -11   3  15      418.81      421.36     19.43 o 
 -10   3  15     1064.10     1102.94     31.53 o 
  -9   3  15      399.69      376.22     18.21 o 
  -8   3  15      327.04      333.65     14.76 o 
  -7   3  15      343.19      321.51     13.56 o 
  -6   3  15      182.35      184.83     19.35 o 
  -5   3  15      230.16      222.77     12.70 o 
  -4   3  15       48.79       36.19      8.13 o 
  -3   3  15     1700.41     1699.84     40.72 o 
  -2   3  15      247.73      249.03     15.22 o 
  -1   3  15     1075.54     1072.49     27.69 o 
   0   3  15      213.56      236.03     14.66 o 
   1   3  15     1242.93     1260.43     35.10 o 
   2   3  15      588.59      589.03     25.61 o 
   3   3  15      182.21      195.73     16.57 o 
   4   3  15      123.87      133.16     17.41 o 
   5   3  15      187.76      202.14     41.07 o 
   6   3  15      146.68      174.81     21.47 o 
   7   3  15      577.36      560.00     31.97 o 
 -16   4  15       94.68      109.65     17.68 o 
 -15   4  15      741.04      660.36     32.15 o 
 -14   4  15     1313.37     1217.75     39.70 o 
 -13   4  15      179.84      150.34     15.64 o 
 -12   4  15      167.88      166.13     15.90 o 
 -11   4  15        2.15        9.39      8.96 o 
 -10   4  15      792.10      799.13     26.27 o 
  -9   4  15       63.73       60.79      9.94 o 
  -8   4  15       62.12       71.72     10.42 o 
  -7   4  15        9.76        7.48      6.25 o 
  -6   4  15     1706.76     1712.40     47.70 o 
  -5   4  15       26.60       31.91      9.21 o 
  -4   4  15      702.77      631.75     28.60 o 
  -3   4  15       12.98        3.59      7.24 o 
  -2   4  15      547.70      520.06     18.88 o 
  -1   4  15      772.12      776.51     30.38 o 
   0   4  15       45.88       61.80     12.64 o 
   1   4  15       25.83       36.26      9.31 o 
   2   4  15      479.70      460.21     23.56 o 
   3   4  15       31.81       28.81     11.53 o 
   4   4  15       28.58       48.80     13.60 o 
   5   4  15        6.77        8.06     11.36 o 
   6   4  15       99.73      120.26     17.79 o 
 -15   5  15      163.40      175.73     17.53 o 
 -14   5  15      111.22      128.49     15.47 o 
 -13   5  15        1.38        2.53      9.54 o 
 -12   5  15        1.29        0.12     10.16 o 
 -11   5  15      131.77      108.67     13.88 o 
 -10   5  15      218.31      224.33     17.80 o 
  -9   5  15      141.61      122.37     13.99 o 
  -8   5  15       94.87      142.17     14.53 o 
  -7   5  15        1.82        7.13      7.51 o 
  -6   5  15      629.56      620.59     26.10 o 
  -5   5  15      161.61      173.39     12.80 o 
  -4   5  15      216.76      248.60     24.33 o 
  -3   5  15      213.84      256.40     17.80 o 
  -2   5  15      124.21      138.09     11.46 o 
  -1   5  15      528.72      553.86     20.24 o 
   0   5  15       20.96       25.02      8.48 o 
   1   5  15      312.04      313.43     20.68 o 
   2   5  15      112.83      150.83     16.00 o 
   3   5  15      525.37      546.15     35.06 o 
   4   5  15       15.75       28.89     12.60 o 
   5   5  15     1404.82     1454.99     53.21 o 
 -13   6  15       10.98        4.72     10.14 o 
 -12   6  15      446.40      503.53     25.75 o 
 -11   6  15       10.46        8.68     15.36 o 
 -10   6  15      931.68      901.75     66.03 o 
  -9   6  15      202.19      209.82     26.69 o 
  -8   6  15       85.05       89.77     16.01 o 
  -7   6  15       40.44       42.33     10.67 o 
  -6   6  15       88.02       88.87     12.85 o 
  -5   6  15      194.12      222.42     13.54 o 
  -4   6  15       30.71        5.97      8.51 o 
  -3   6  15      480.21      556.38     20.19 o 
  -2   6  15       53.41       44.96      9.54 o 
  -1   6  15      122.28      132.79     12.87 o 
   0   6  15      356.15      377.53     21.70 o 
   1   6  15       80.36       57.54     13.04 o 
   2   6  15       81.30       75.24     13.31 o 
   3   6  15      232.87      226.11     19.28 o 
 -11   7  15      337.17      330.37     26.70 o 
 -10   7  15       20.03        8.09     12.58 o 
  -9   7  15       68.78       61.40     12.70 o 
  -8   7  15        0.35        6.27      9.56 o 
  -7   7  15      189.10      179.22     20.34 o 
  -6   7  15      152.06      168.85     20.86 o 
  -5   7  15       21.19        0.00     12.91 o 
  -4   7  15      244.85      281.19     25.01 o 
  -3   7  15       14.16       18.98      8.33 o 
  -2   7  15       29.09       22.76      8.83 o 
  -1   7  15        6.82        5.58      8.37 o 
   0   7  15      128.06      134.54     13.38 o 
   1   7  15        0.48        3.62      8.69 o 
 -17   0  16        9.73       11.23     20.85 o 
 -16   0  16       73.64       72.18     26.20 o 
 -15   0  16     1038.69      939.22     48.53 o 
 -14   0  16       23.99       11.83     13.48 o 
 -13   0  16     1273.35     1257.08     56.25 o 
 -12   0  16     2813.94     2734.38    131.97 o 
 -11   0  16      490.06      414.76     47.14 o 
 -10   0  16      339.86      326.74     22.32 o 
  -9   0  16      846.36      825.84     33.91 o 
  -8   0  16      406.92      428.71     24.74 o 
  -7   0  16     2473.73     2456.66     90.53 o 
  -6   0  16       12.40       21.78     10.06 o 
  -5   0  16       63.34       45.74     11.46 o 
  -4   0  16     1038.34      973.95     45.96 o 
  -3   0  16     1525.33     1521.63     61.24 o 
  -2   0  16      253.61      256.31     25.33 o 
  -1   0  16     2558.68     2595.70    114.15 o 
   0   0  16     1493.05     1548.53    141.15 o 
   1   0  16      742.81      670.98     38.54 o 
   2   0  16      472.88      490.96     34.15 o 
   3   0  16        6.09        8.22     12.60 o 
   4   0  16      208.49      235.70     26.04 o 
   5   0  16     1949.34     2033.44    156.92 o 
   6   0  16       26.99       53.78     18.09 o 
   7   0  16     4081.27     4285.38    196.93 o 
 -17   1  16      282.81      253.28     30.25 o 
 -16   1  16      626.65      648.73     34.51 o 
 -15   1  16        2.40        0.00     10.18 o 
 -14   1  16        4.68        8.98      9.17 o 
 -13   1  16      657.28      627.47     27.80 o 
 -12   1  16     1138.47     1193.88     38.06 o 
 -11   1  16      275.90      291.22     19.57 o 
 -10   1  16       93.02       89.97     11.16 o 
  -9   1  16       58.54       44.76      8.22 o 
  -8   1  16     1691.75     1692.91     38.17 o 
  -7   1  16     1853.91     1866.10     48.07 o 
  -6   1  16       20.17        6.58      7.03 o 
  -5   1  16       33.71       36.01      9.21 o 
  -4   1  16     3687.13     3553.94     71.71 o 
  -3   1  16       39.25       29.46     12.73 o 
  -2   1  16      122.40      124.94     13.62 o 
  -1   1  16     1320.72     1256.52     38.42 o 
   0   1  16      999.54      989.08     33.47 o 
   1   1  16        3.80        9.18      8.56 o 
   2   1  16        0.14        0.00      7.98 o 
   3   1  16       13.51       16.06      9.17 o 
   4   1  16      649.28      641.69     27.65 o 
   5   1  16       23.70       13.38      9.72 o 
   6   1  16       42.97       45.32     14.43 o 
   7   1  16      181.92      157.19     19.98 o 
 -17   2  16      369.25      284.77     26.08 o 
 -16   2  16      543.84      424.71     28.84 o 
 -15   2  16       89.69       59.51     20.42 o 
 -14   2  16       82.51       68.79     15.17 o 
 -13   2  16        0.67        0.00      8.44 o 
 -12   2  16     1120.52     1095.85     36.31 o 
 -11   2  16      259.08      327.94     20.45 o 
 -10   2  16        7.32       15.39      8.89 o 
  -9   2  16        0.50        0.73      6.67 o 
  -8   2  16      211.50      236.60     16.57 o 
  -7   2  16     2104.87     2072.47     47.62 o 
  -6   2  16      454.45      452.25     19.72 o 
  -5   2  16      127.44      136.30     15.60 o 
  -4   2  16      239.12      208.91     14.60 o 
  -3   2  16       44.82       40.15      8.72 o 
  -2   2  16       81.57       78.88     17.70 o 
  -1   2  16      341.46      308.04     19.45 o 
   0   2  16        7.41       12.91      8.66 o 
   1   2  16     3348.76     3274.46     76.22 o 
   2   2  16      102.08      104.75     13.22 o 
   3   2  16      466.34      490.95     24.65 o 
   4   2  16       23.66       32.62     12.59 o 
   5   2  16       53.49       37.63     13.12 o 
   6   2  16      137.14      176.96     20.63 o 
 -16   3  16       69.20       60.97     15.67 o 
 -15   3  16      220.26      177.72     29.29 o 
 -14   3  16      444.88      379.95     38.39 o 
 -13   3  16       49.32       52.94     13.74 o 
 -12   3  16     1438.79     1586.08     54.57 o 
 -11   3  16       40.58       26.61     10.21 o 
 -10   3  16      461.36      429.72     27.65 o 
  -9   3  16     1035.72     1037.47     34.89 o 
  -8   3  16        9.86       24.81      7.69 o 
  -7   3  16      175.19      189.97     13.82 o 
  -6   3  16       25.19       11.96      7.00 o 
  -5   3  16      163.66      169.71     13.52 o 
  -4   3  16       65.39       60.89      9.79 o 
  -3   3  16      215.18      199.41     14.45 o 
  -2   3  16       14.25       16.14      8.98 o 
  -1   3  16      886.15      823.22     30.29 o 
   0   3  16       26.69       43.50     10.15 o 
   1   3  16      704.58      701.42     28.80 o 
   2   3  16      294.88      343.96     21.15 o 
   3   3  16      842.99      852.57     37.48 o 
   4   3  16        0.29        0.00     10.00 o 
   5   3  16      343.06      357.22     27.21 o 
   6   3  16      186.07      179.53     34.21 o 
 -15   4  16      108.35       97.31     22.81 o 
 -14   4  16      750.21      807.34     38.59 o 
 -13   4  16        5.43        9.10     11.56 o 
 -12   4  16      171.54      154.46     19.27 o 
 -11   4  16       83.04       59.55     14.05 o 
 -10   4  16       33.59       34.38     10.14 o 
  -9   4  16      125.92      150.18     15.48 o 
  -8   4  16      192.70      208.46     13.76 o 
  -7   4  16       14.95       11.26      7.18 o 
  -6   4  16      816.91      825.03     23.90 o 
  -5   4  16      652.74      686.21     27.11 o 
  -4   4  16      260.88      240.23     22.15 o 
  -3   4  16      116.55      128.99     12.64 o 
  -2   4  16      565.44      583.81     24.09 o 
  -1   4  16     1331.68     1318.04     36.27 o 
   0   4  16      295.80      317.26     17.85 o 
   1   4  16      904.22      825.25     51.02 o 
   2   4  16      100.39      108.42     28.20 o 
   3   4  16       42.74       61.04     14.43 o 
   4   4  16      106.42       94.00     16.94 o 
   5   4  16       16.41        3.10     11.83 o 
 -14   5  16       14.48       14.83     12.72 o 
 -13   5  16        3.90       14.87     11.89 o 
 -12   5  16       49.24       35.17     13.26 o 
 -11   5  16        0.31        1.38     10.55 o 
 -10   5  16     1715.07     1650.37     56.56 o 
  -9   5  16     1066.00     1076.19     43.19 o 
  -8   5  16      273.20      271.42     19.67 o 
  -7   5  16       49.73       45.86      7.90 o 
  -6   5  16        0.03        6.52      7.18 o 
  -5   5  16      110.06      102.54     11.21 o 
  -4   5  16      403.66      408.77     27.35 o 
  -3   5  16      801.31      871.10     30.57 o 
  -2   5  16      849.19      825.76     25.26 o 
  -1   5  16      639.29      679.70     28.17 o 
   0   5  16      102.09      107.72     14.35 o 
   1   5  16      250.44      281.51     20.59 o 
   2   5  16        0.28        6.01     11.28 o 
   3   5  16      386.98      424.29     29.53 o 
 -12   6  16       49.33       30.82     13.45 o 
 -11   6  16       52.63       69.50     15.70 o 
 -10   6  16      630.26      492.33     32.03 o 
  -9   6  16       22.74       11.36     11.81 o 
  -8   6  16       80.66       77.86     12.65 o 
  -7   6  16        1.28        0.00     16.52 o 
  -6   6  16      800.62      799.25     41.72 o 
  -5   6  16      215.32      241.56     22.14 o 
  -4   6  16      132.28      144.55     14.45 o 
  -3   6  16       31.84       36.22     10.60 o 
  -2   6  16      242.42      229.78     16.25 o 
  -1   6  16        1.33        6.53      8.38 o 
   0   6  16       20.51        3.94      9.86 o 
   1   6  16      203.84      231.27     19.88 o 
  -8   7  16      265.40      261.33     26.20 o 
  -7   7  16       10.19       34.99     14.63 o 
  -6   7  16      842.12      777.82     47.69 o 
  -5   7  16      117.32      132.57     30.03 o 
  -4   7  16      584.02      630.65     68.35 o 
  -3   7  16      616.36      564.32     51.44 o 
 -16   1  17      343.79      287.69     25.67 o 
 -15   1  17        1.95        3.46     11.08 o 
 -14   1  17      396.99      415.25     23.99 o 
 -13   1  17       22.88       16.41      9.87 o 
 -12   1  17        5.07        0.00     11.34 o 
 -11   1  17      144.00      142.70     15.77 o 
 -10   1  17      155.72      158.35     12.42 o 
  -9   1  17      481.91      465.39     21.63 o 
  -8   1  17      665.00      581.76     23.44 o 
  -7   1  17      420.98      443.73     20.42 o 
  -6   1  17      459.04      431.20     20.11 o 
  -5   1  17      147.54      136.94     14.97 o 
  -4   1  17       27.77       19.13      9.37 o 
  -3   1  17       51.69       35.28     10.26 o 
  -2   1  17        0.02        0.63      7.94 o 
  -1   1  17        8.06       12.37      9.10 o 
   0   1  17      239.42      213.66     17.81 o 
   1   1  17        3.00        9.64      8.81 o 
   2   1  17        0.62        0.00      8.91 o 
   3   1  17      643.62      692.48     38.31 o 
   4   1  17      185.04      204.68     18.58 o 
   5   1  17      270.76      343.16     27.11 o 
 -16   2  17       45.98       83.46     17.55 o 
 -15   2  17       28.33        5.66     17.19 o 
 -14   2  17      261.46      279.71     24.95 o 
 -13   2  17        0.52        1.76      9.19 o 
 -12   2  17      125.71       86.59     13.55 o 
 -11   2  17      560.88      537.69     26.39 o 
 -10   2  17      190.12      143.20     15.63 o 
  -9   2  17      866.22      878.14     27.95 o 
  -8   2  17      443.04      443.61     27.29 o 
  -7   2  17        9.06        0.00      8.07 o 
  -6   2  17     1908.63     1793.32     43.99 o 
  -5   2  17      556.20      557.19     22.65 o 
  -4   2  17       75.35       78.10     13.56 o 
  -3   2  17        6.03        8.63      9.09 o 
  -2   2  17        0.79        0.00      8.38 o 
  -1   2  17      102.48       77.87     12.65 o 
   0   2  17       15.30       16.41     11.88 o 
   1   2  17      120.48      131.72     19.42 o 
   2   2  17      170.09      171.94     17.02 o 
   3   2  17      608.48      578.90     40.63 o 
   4   2  17       98.15       75.76     16.92 o 
   5   2  17      114.80      134.03     19.36 o 
 -15   3  17       16.75        3.35     12.09 o 
 -14   3  17      121.94      116.89     20.96 o 
 -13   3  17      240.16      203.71     22.17 o 
 -12   3  17       30.63       12.09     12.08 o 
 -11   3  17       95.42      114.75     16.03 o 
 -10   3  17      390.87      425.48     37.07 o 
  -9   3  17       91.76      115.42     14.04 o 
  -8   3  17      471.46      446.85     20.30 o 
  -7   3  17      202.85      233.99     22.83 o 
  -6   3  17      225.17      259.56     35.40 o 
  -5   3  17      397.39      384.27     28.33 o 
  -4   3  17      344.70      360.86     18.98 o 
  -3   3  17      343.69      372.02     29.86 o 
  -2   3  17      576.35      581.09     27.05 o 
  -1   3  17        1.35        1.45     10.33 o 
   0   3  17      465.24      525.35     29.05 o 
   1   3  17      584.02      616.75     28.45 o 
   2   3  17      124.54      138.41     18.79 o 
   3   3  17     1007.09      981.18     46.43 o 
   4   3  17       16.88       32.45     14.13 o 
 -14   4  17       94.70       61.08     16.27 o 
 -13   4  17      101.51       98.59     17.18 o 
 -12   4  17        0.28        3.27     15.27 o 
 -11   4  17        6.56       11.73     11.59 o 
 -10   4  17     1278.58     1344.07     61.66 o 
  -9   4  17        0.48        0.00      9.03 o 
  -8   4  17      345.01      345.61     17.93 o 
  -7   4  17        6.41        9.11      7.64 o 
  -6   4  17      402.38      420.05     19.96 o 
  -5   4  17     1023.30     1001.87     31.55 o 
  -4   4  17      143.00      136.85     17.62 o 
  -3   4  17       11.17        0.00      7.77 o 
  -2   4  17      146.64      144.01     15.75 o 
  -1   4  17       33.53       40.78     26.14 o 
   0   4  17        4.81        6.14     11.20 o 
   1   4  17       24.48       17.60     11.66 o 
   2   4  17        9.05        4.61     11.35 o 
   3   4  17      584.95      584.69     34.32 o 
 -12   5  17       10.38        9.52     12.08 o 
 -11   5  17       35.65        9.80     12.31 o 
 -10   5  17      574.06      524.78     31.96 o 
  -9   5  17       12.05       23.61     13.25 o 
  -8   5  17      327.02      305.62     25.42 o 
  -7   5  17      577.59      560.50     22.15 o 
  -6   5  17       79.72      101.72     11.82 o 
  -5   5  17      859.39      955.72     35.41 o 
  -4   5  17      256.79      290.07     23.24 o 
  -3   5  17      134.11      140.07     14.15 o 
  -2   5  17       15.50       31.71     10.80 o 
  -1   5  17      425.53      382.02     28.08 o 
   0   5  17       41.83       55.39     14.82 o 
   1   5  17     1129.25     1211.82     48.06 o 
  -9   6  17       35.82       39.89     14.34 o 
  -8   6  17       12.05        0.00     14.97 o 
  -7   6  17      284.05      292.78     25.60 o 
  -6   6  17        5.59       19.15     12.68 o 
  -5   6  17        9.74       14.54     10.72 o 
  -4   6  17        5.05        0.14      9.19 o 
  -3   6  17       76.35       99.68     14.00 o 
  -2   6  17        2.01        0.00      8.45 o 
 -15   0  18      624.30      585.91     41.62 o 
 -14   0  18      136.93      144.38     24.50 o 
 -13   0  18      238.02      228.81     43.13 o 
 -12   0  18        5.16        6.26     13.27 o 
 -11   0  18      117.25      125.93     21.82 o 
 -10   0  18        6.53        0.00     10.31 o 
  -9   0  18        7.18        0.00     11.15 o 
  -8   0  18      937.61      899.85     47.34 o 
  -7   0  18      291.04      277.28     29.11 o 
  -6   0  18      120.96      128.16     38.05 o 
  -5   0  18     2331.53     2333.44    126.89 o 
  -4   0  18      274.24      340.17     47.32 o 
  -3   0  18      600.90      628.93     80.02 o 
  -2   0  18     1246.31     1064.21    101.32 o 
  -1   0  18       15.74       17.55     13.10 o 
   0   0  18      141.43      139.35     22.05 o 
   1   0  18     1332.61     1299.60     59.48 o 
   2   0  18        0.35       20.84     15.35 o 
   3   0  18     3147.84     3190.68    110.63 o 
 -15   1  18        0.04        0.00     16.70 o 
 -14   1  18      223.06      248.20     20.76 o 
 -13   1  18       22.20       32.48     11.62 o 
 -12   1  18      409.33      363.15     23.16 o 
 -11   1  18      388.55      355.11     22.76 o 
 -10   1  18       10.78       10.42      8.49 o 
  -9   1  18        2.09        0.00      7.95 o 
  -8   1  18     1471.24     1501.78     40.11 o 
  -7   1  18        0.92        2.61      8.84 o 
  -6   1  18        6.66       18.39      9.83 o 
  -5   1  18      856.59      827.75     43.68 o 
  -4   1  18       34.23       24.56     10.11 o 
  -3   1  18        1.68        4.08      9.07 o 
  -2   1  18      201.63      188.46     20.45 o 
  -1   1  18      111.99      109.71     14.54 o 
   0   1  18      382.54      393.21     23.74 o 
   1   1  18        0.93        6.41      9.50 o 
   2   1  18       49.11       58.75     13.20 o 
   3   1  18      267.62      262.88     21.23 o 
 -14   2  18       79.57       75.45     19.21 o 
 -13   2  18       96.50       70.86     16.05 o 
 -12   2  18       43.10       20.22     10.70 o 
 -11   2  18     1265.21     1337.31     43.12 o 
 -10   2  18      434.85      423.47     24.65 o 
  -9   2  18      243.63      241.97     16.69 o 
  -8   2  18      273.03      252.99     16.76 o 
  -7   2  18       67.61       57.89     13.61 o 
  -6   2  18       50.78       61.52     10.85 o 
  -5   2  18      318.03      371.23     24.75 o 
  -4   2  18       34.66       33.86     11.06 o 
  -3   2  18     1980.82     1983.57     54.72 o 
  -2   2  18       84.94       82.92     21.84 o 
  -1   2  18      347.14      359.05     22.78 o 
   0   2  18        1.86        0.00      9.08 o 
   1   2  18       23.13       25.08     10.65 o 
   2   2  18        0.24        0.00      9.67 o 
   3   2  18      645.06      749.61     44.79 o 
 -14   3  18        7.44        0.00     11.64 o 
 -13   3  18      458.21      435.91     30.58 o 
 -12   3  18       19.08       18.45     12.53 o 
 -11   3  18      117.22      135.58     16.54 o 
 -10   3  18       53.58       59.89     12.53 o 
  -9   3  18       51.30       33.70     13.03 o 
  -8   3  18      511.28      551.20     23.41 o 
  -7   3  18       23.26       33.86      9.72 o 
  -6   3  18       73.83       86.78     12.67 o 
  -5   3  18      258.92      247.09     22.96 o 
  -4   3  18        6.12        1.20      9.19 o 
  -3   3  18      588.72      567.46     27.75 o 
  -2   3  18        0.05       10.28      9.84 o 
  -1   3  18      691.66      785.91     32.30 o 
   0   3  18       16.28       24.23     11.01 o 
   1   3  18      409.04      505.13     32.20 o 
   2   3  18      325.30      403.00     29.56 o 
 -12   4  18       22.70       33.52     14.25 o 
 -11   4  18       20.29        0.00     11.45 o 
 -10   4  18     1112.35     1156.81     47.25 o 
  -9   4  18      358.54      357.64     38.61 o 
  -8   4  18        7.07        1.16      8.37 o 
  -7   4  18     1275.40     1236.13     47.03 o 
  -6   4  18       17.27       19.73      9.08 o 
  -5   4  18      193.12      189.97     18.23 o 
  -4   4  18      359.37      385.19     20.57 o 
  -3   4  18      688.84      619.85     29.34 o 
  -2   4  18       51.59       51.38     12.19 o 
  -1   4  18       77.80       73.58     23.32 o 
   0   4  18       13.02        0.26     12.46 o 
 -10   5  18      205.45      200.60     23.14 o 
  -9   5  18      404.16      344.41     28.05 o 
  -8   5  18       22.84       17.95     13.22 o 
  -7   5  18      215.12      276.43     23.54 o 
  -6   5  18      590.88      616.31     24.69 o 
  -5   5  18      827.56      945.90     38.11 o 
  -4   5  18      171.62      165.77     19.70 o 
  -3   5  18      185.73      207.57     18.78 o 
  -2   5  18       43.63       26.95     14.73 o 
 -13   1  19      183.27      172.64     18.61 o 
 -12   1  19      607.41      560.05     29.10 o 
 -11   1  19      612.02      602.04     29.54 o 
 -10   1  19      112.66      105.18     13.25 o 
  -9   1  19       29.95       19.85     11.11 o 
  -8   1  19      101.13      107.67     14.78 o 
  -7   1  19       39.93       44.71     11.77 o 
  -6   1  19       18.03       10.23      9.48 o 
  -5   1  19        8.24        5.73      9.62 o 
  -4   1  19       32.81       28.18     11.10 o 
  -3   1  19       18.48       21.88     12.89 o 
  -2   1  19        1.09        4.63      9.74 o 
  -1   1  19      189.30      186.61     18.65 o 
   0   1  19       42.62       47.63     12.87 o 
   1   1  19      202.01      201.52     23.51 o 
 -13   2  19      387.28      446.03     31.73 o 
 -12   2  19       61.14       51.78     13.29 o 
 -11   2  19       61.35       52.13     13.08 o 
 -10   2  19      178.42      173.13     18.16 o 
  -9   2  19      211.75      232.58     17.24 o 
  -8   2  19      407.63      395.33     29.78 o 
  -7   2  19        0.02        0.00      8.79 o 
  -6   2  19      124.57       99.71     15.01 o 
  -5   2  19       54.62       47.96     12.28 o 
  -4   2  19       23.75       29.63     11.16 o 
  -3   2  19       57.35       55.68     14.77 o 
  -2   2  19      355.68      387.52     24.34 o 
  -1   2  19      678.84      634.57     30.43 o 
   0   2  19      217.01      240.14     21.22 o 
 -11   3  19      478.18      447.72     39.66 o 
 -10   3  19       15.04       20.28     11.37 o 
  -9   3  19      215.45      214.30     16.74 o 
  -8   3  19      280.33      353.33     20.18 o 
  -7   3  19      477.76      471.16     22.90 o 
  -6   3  19      324.53      325.44     26.71 o 
  -5   3  19       25.55       28.71     11.55 o 
  -4   3  19      185.54      172.48     18.27 o 
  -3   3  19      629.23      568.02     28.76 o 
  -2   3  19      179.01      181.67     18.71 o 
  -1   3  19      591.13      616.59     30.38 o 
  -9   4  19      346.24      320.39     27.81 o 
  -8   4  19        2.10        4.08      8.84 o 
  -7   4  19        0.94        0.00      8.43 o 
  -6   4  19       39.39       21.77      9.86 o 
  -5   4  19        0.02        0.00      8.77 o 
  -4   4  19        0.65        0.00     10.01 o 
  -3   4  19       98.34       80.49     14.90 o 
 -11   0  20      984.10      935.67     54.16 o 
 -10   0  20       18.96       10.09     28.69 o 
  -9   0  20      955.67      938.60     58.72 o 
  -8   0  20       80.97       96.92     21.74 o 
  -7   0  20      365.50      319.22     43.57 o 
  -6   0  20      795.91      750.17     47.19 o 
  -5   0  20      249.73      273.99     31.36 o 
  -4   0  20       64.02       95.48     21.79 o 
  -3   0  20     1189.79     1181.98     83.58 o 
  -2   0  20        1.51        4.23     14.99 o 
 -11   1  20       35.53       48.90     13.39 o 
 -10   1  20       68.50       41.62     12.94 o 
  -9   1  20      395.51      475.09     27.85 o 
  -8   1  20      130.70      159.05     18.21 o 
  -7   1  20       35.91       24.87     11.57 o 
  -6   1  20      636.01      621.65     30.88 o 
  -5   1  20       19.41       36.33     12.59 o 
  -4   1  20      343.17      414.28     35.37 o 
  -3   1  20        4.35       13.52     11.35 o 
 -10   2  20        2.85        0.83      9.37 o 
  -9   2  20      102.52      141.42     20.24 o 
  -8   2  20      243.60      246.88     28.63 o 
  -7   2  20      898.00      924.46     36.66 o 
  -6   2  20       15.71       19.10     11.36 o 
  -5   2  20      676.96      668.63     31.95 o 
  -4   2  20        7.40       10.14     10.92 o 
                                                 
